# Supplementary material for: Definitive Chemoradiotherapy versus Trimodality Therapy for Locally Advanced Esophageal Adenocarcinoma: A Multi-Institutional Retrospective Cohort Study
Source: Cancers (Basel). 2024 Aug 15;16(16):2850. doi: 10.3390/cancers16162850 (PMC11353245; doi:10.3390/cancers16162850)
Supplement: Supplementary file 1 [file cancers-16-02850-s001.zip]

Archive with 69 entries (67 files):
- cancers-3112913-supplementary.pdf
- Definitions/
- Definitions/cancers-logo-eps-converted-to.pdf
- Definitions/cancers-logo.eps
- Definitions/cancers-logo.png
- Definitions/chicago2.bst
- Definitions/journalnames.tex
- Definitions/logo-ccby-eps-converted-to.pdf
- Definitions/logo-ccby.eps
- Definitions/logo-mdpi-eps-converted-to.pdf
- Definitions/logo-mdpi.eps
- Definitions/logo-orcid.pdf
- Definitions/logo-updates-eps-converted-to.pdf
- Definitions/logo-updates.eps
- Definitions/mdpi.bst
- Definitions/mdpi.cls
- Figures/
- Figures/CSS-eps-converted-to.pdf
- Figures/CSS.eps
- Figures/CSS_abb.eps
- Figures/CSS_pooled-eps-converted-to.pdf
- Figures/CSS_pooled.eps
- Figures/CSS_PP.eps
- Figures/CSS_PP_abb-eps-converted-to.pdf
- Figures/CSS_PP_abb.eps
- Figures/CSS_trimodal_intent_surgery-eps-converted-to.pdf
- Figures/CSS_trimodal_intent_surgery.eps
- Figures/DMF-eps-converted-to.pdf
- Figures/DMF.eps
- Figures/DMF_abb.eps
- Figures/DMF_pooled-eps-converted-to.pdf
- Figures/DMF_pooled.eps
- Figures/DMF_PP.eps
- Figures/DMF_PP_abb-eps-converted-to.pdf
- Figures/DMF_PP_abb.eps
- Figures/LRF-eps-converted-to.pdf
- Figures/LRF.eps
- Figures/LRF_abb.eps
- Figures/LRF_pooled-eps-converted-to.pdf
- Figures/LRF_pooled.eps
- Figures/LRF_PP.eps
- Figures/LRF_PP_abb-eps-converted-to.pdf
- Figures/LRF_PP_abb.eps
- Figures/LRF_test.eps
- Figures/match_absolute_love_plot-eps-converted-to.pdf
- Figures/match_absolute_love_plot.eps
- Figures/match_love_plot-eps-converted-to.pdf
- Figures/match_love_plot.eps
- Figures/match_PP_absolute_love_plot.eps
- Figures/match_PP_love_plot.eps
- Figures/OS-eps-converted-to.pdf
- Figures/OS.eps
- Figures/OS_abb.eps
- Figures/OS_pooled-eps-converted-to.pdf
- Figures/OS_pooled.eps
- Figures/OS_PP.eps
- Figures/OS_PP_abb-eps-converted-to.pdf
- Figures/OS_PP_abb.eps
- Figures/OS_trimodal_intent_surgery-eps-converted-to.pdf
- Figures/OS_trimodal_intent_surgery.eps
- Figures/trimodal_intent_surgery_OS.eps
- supplementary.aux
- supplementary.fdb_latexmk
- supplementary.fls
- supplementary.log
- supplementary.out
- supplementary.pdf
- supplementary.synctex.gz
- supplementary.tex
