# Supplementary material for: Definitive Chemoradiotherapy versus Trimodality Therapy for Locally Advanced Esophageal Adenocarcinoma: A Multi-Institutional Retrospective Cohort Study
Source: Cancers (Basel). 2024 Aug 15;16(16):2850. doi: 10.3390/cancers16162850 (PMC11353245; doi:10.3390/cancers16162850)
Supplement: Supplementary file 1 [file cancers-16-02850-s001.zip › supplementary.aux]

\relax 
\providecommand*\new@tpo@label[2]{}
\providecommand\hyper@newdestlabel[2]{}
\providecommand\HyperFirstAtBeginDocument{\AtBeginDocument}
\HyperFirstAtBeginDocument{\ifx\hyper@anchor\@undefined
\global\let\oldnewlabel\newlabel
\gdef\newlabel#1#2{\newlabelxx{#1}#2}
\gdef\newlabelxx#1#2#3#4#5#6{\oldnewlabel{#1}{{#2}{#3}}}
\AtEndDocument{\ifx\hyper@anchor\@undefined
\let\newlabel\oldnewlabel
\fi}
\fi}
\global\let\hyper@last\relax 
\gdef\HyperFirstAtBeginDocument#1{#1}
\providecommand\HyField@AuxAddToFields[1]{}
\providecommand\HyField@AuxAddToCoFields[2]{}
\bibstyle{Definitions/mdpi}
\newmarginnote{note.1.1}{{1}{10945661sp}}
\@writefile{toc}{\contentsline {section}{\numberline {1}Appendix\nobreakspace  {}1}{2}{section.1}\protected@file@percent }
\newlabel{sup_tables}{{1}{2}{\appendixname ~\thesection }{section.1}{}}
\newlabel{sup_tables@cref}{{[section][1][]1}{[1][2][]2}}
\@writefile{lot}{\contentsline {table}{\numberline {S1}{\ignorespaces Mean baseline-imputed patient characteristics across all imputations, before\nobreakspace  {}and after\nobreakspace  {}matching.\relax }}{2}{table.caption.1}\protected@file@percent }
\providecommand*\caption@xref[2]{\@setref\relax\@undefined{#1}}
\newlabel{tab:imputed_characteristics}{{S1}{2}{Mean baseline-imputed patient characteristics across all imputations, before~and after~matching.\relax }{table.caption.1}{}}
\newlabel{tab:imputed_characteristics@cref}{{[table][1][]S1}{[1][2][]2}}
\@writefile{toc}{\contentsline {section}{\numberline {2}Appendix\nobreakspace  {}2}{3}{section.2}\protected@file@percent }
\newlabel{sup_figures}{{2}{3}{\appendixname ~\thesection }{section.2}{}}
\newlabel{sup_figures@cref}{{[section][2][]2}{[1][3][]3}}
\@writefile{lof}{\contentsline {figure}{\numberline {S1}{\ignorespaces Overall survival of patients intended for trimodality therapy by surgical\nobreakspace  {}status.\relax }}{3}{figure.caption.2}\protected@file@percent }
\newlabel{fig:OS_surgery}{{S1}{3}{Overall survival of patients intended for trimodality therapy by surgical~status.\relax }{figure.caption.2}{}}
\newlabel{fig:OS_surgery@cref}{{[figure][1][]S1}{[1][3][]3}}
\@writefile{lof}{\contentsline {figure}{\numberline {S2}{\ignorespaces Cancer-specific survival of patients intended for trimodality therapy by surgical\nobreakspace  {}status.\relax }}{3}{figure.caption.3}\protected@file@percent }
\newlabel{fig:CSS_surgery}{{S2}{3}{Cancer-specific survival of patients intended for trimodality therapy by surgical~status.\relax }{figure.caption.3}{}}
\newlabel{fig:CSS_surgery@cref}{{[figure][2][]S2}{[1][3][]3}}
\@writefile{lof}{\contentsline {figure}{\numberline {S3}{\ignorespaces Standardized (mean) differences (SMDs) for matched variables, before\nobreakspace  {}and after propensity score matching. Triangles and circles denote the mean SMD of the 30 imputed datasets before and after propensity score matching, respectively. Error bars denote the range of SMDs across all 30 imputed\nobreakspace  {}datasets.\relax }}{4}{figure.caption.4}\protected@file@percent }
\newlabel{fig:match_loveplot}{{S3}{4}{Standardized (mean) differences (SMDs) for matched variables, before~and after propensity score matching. Triangles and circles denote the mean SMD of the 30 imputed datasets before and after propensity score matching, respectively. Error bars denote the range of SMDs across all 30 imputed~datasets.\relax }{figure.caption.4}{}}
\newlabel{fig:match_loveplot@cref}{{[figure][3][]S3}{[1][3][]4}}
\@writefile{lof}{\contentsline {figure}{\numberline {S4}{\ignorespaces Absolute standardized (mean) differences (SMDs) for matched variables, before\nobreakspace  {}and after propensity score matching. Triangles and circles denote the mean absolute SMD of the 30 imputed datasets before and after propensity score matching, respectively. Error bars denote the range of absolute SMDs across all 30 imputed\nobreakspace  {}datasets.\relax }}{4}{figure.caption.5}\protected@file@percent }
\newlabel{fig:match_abs_loveplot}{{S4}{4}{Absolute standardized (mean) differences (SMDs) for matched variables, before~and after propensity score matching. Triangles and circles denote the mean absolute SMD of the 30 imputed datasets before and after propensity score matching, respectively. Error bars denote the range of absolute SMDs across all 30 imputed~datasets.\relax }{figure.caption.5}{}}
\newlabel{fig:match_abs_loveplot@cref}{{[figure][4][]S4}{[1][3][]4}}
\@writefile{lof}{\contentsline {figure}{\numberline {S5}{\ignorespaces Propensity score-matched cumulative probability of local\nobreakspace  {}failure.\relax }}{5}{figure.caption.6}\protected@file@percent }
\newlabel{fig:LRF_pooled}{{S5}{5}{Propensity score-matched cumulative probability of local~failure.\relax }{figure.caption.6}{}}
\newlabel{fig:LRF_pooled@cref}{{[figure][5][]S5}{[1][4][]5}}
\@writefile{lof}{\contentsline {figure}{\numberline {S6}{\ignorespaces Propensity score-matched cumulative probability of distant metastatic\nobreakspace  {}failure.\relax }}{5}{figure.caption.7}\protected@file@percent }
\newlabel{fig:DMF_pooled}{{S6}{5}{Propensity score-matched cumulative probability of distant metastatic~failure.\relax }{figure.caption.7}{}}
\newlabel{fig:DMF_pooled@cref}{{[figure][6][]S6}{[1][4][]5}}
\@writefile{lof}{\contentsline {figure}{\numberline {S7}{\ignorespaces Propensity score-matched overall\nobreakspace  {}survival.\relax }}{6}{figure.caption.8}\protected@file@percent }
\newlabel{fig:OS_pooled}{{S7}{6}{Propensity score-matched overall~survival.\relax }{figure.caption.8}{}}
\newlabel{fig:OS_pooled@cref}{{[figure][7][]S7}{[1][5][]6}}
\@writefile{lof}{\contentsline {figure}{\numberline {S8}{\ignorespaces Propensity score-matched cancer-specific\nobreakspace  {}survival.\relax }}{6}{figure.caption.9}\protected@file@percent }
\newlabel{fig:CSS_pooled}{{S8}{6}{Propensity score-matched cancer-specific~survival.\relax }{figure.caption.9}{}}
\newlabel{fig:CSS_pooled@cref}{{[figure][8][]S8}{[1][5][]6}}
\newlabel{LastPage}{{}{6}{}{page.6}{}}
\xdef\lastpage@lastpage{6}
\xdef\lastpage@lastpageHy{6}
\gdef \@abspage@last{6}
