# Supplementary material for: Definitive Chemoradiotherapy versus Trimodality Therapy for Locally Advanced Esophageal Adenocarcinoma: A Multi-Institutional Retrospective Cohort Study
Source: Cancers (Basel). 2024 Aug 15;16(16):2850. doi: 10.3390/cancers16162850 (PMC11353245; doi:10.3390/cancers16162850)
Supplement: Supplementary file 1 [file cancers-16-02850-s001.zip › supplementary.fdb_latexmk]

# Fdb version 4
["pdflatex"] 1723684658.73102 "c:/Users/Steven/Downloads/cancers-3112913-final/supplementary.tex" "supplementary.pdf" "supplementary" 1723684660.28897 0
  "Definitions/journalnames.tex" 1723610369 85030 e138bbfc70ce7f26bd6c4e48304bccc3 ""
  "Definitions/mdpi.cls" 1723610369 55480 c02d3e1f22de0d8856fef3ce3c2db710 ""
  "Figures/CSS_pooled.eps" 1723610369 74793 8e68f3467eab6eb92e3eb19efeb88da7 ""
  "Figures/CSS_trimodal_intent_surgery.eps" 1723610369 102330 9716fe0302f04022c4d761d66ff65959 ""
  "Figures/DMF_pooled.eps" 1723610369 72877 6e84da9e36c296e84fb10d60815b709c ""
  "Figures/LRF_pooled.eps" 1723610369 72229 c870802ef3c88d56771157707b1b2e3e ""
  "Figures/OS_pooled.eps" 1723610369 76099 7f7d7479ab72bf3d087ed25ba24d9d37 ""
  "Figures/OS_trimodal_intent_surgery.eps" 1723610369 101891 559e84920a5ea5c4eded604557ea5f65 ""
  "Figures/match_absolute_love_plot.eps" 1723610369 80910 83d33bb07554f7dcffeacac969015f05 ""
  "Figures/match_love_plot.eps" 1723684414 94856 e1a9c08ede2c514aa15bf3bf0de749fa ""
  "c:/Users/Steven/Downloads/cancers-3112913-final/supplementary.tex" 1723684658 7353 68cc45ea0a695b7bac9974d6e8cf0cc8 ""
  "c:/texlive/2024/texmf-dist/fonts/enc/dvips/base/8r.enc" 1722817008 4850 80dc9bab7f31fb78a000ccfed0e27cab ""
  "c:/texlive/2024/texmf-dist/fonts/enc/dvips/cm-super/cm-super-t1.enc" 1722816319 2971 def0b6c1f0b107b3b936def894055589 ""
  "c:/texlive/2024/texmf-dist/fonts/map/fontname/texfonts.map" 1722817542 3524 cb3e574dea2d1052e39280babc910dc8 ""
  "c:/texlive/2024/texmf-dist/fonts/tfm/adobe/palatino/pplb8r.tfm" 1722820187 2532 9ad73cf4dd2173a847f2a5f5608e0b9a ""
  "c:/texlive/2024/texmf-dist/fonts/tfm/adobe/palatino/pplb8t.tfm" 1722820187 3456 16dd534f88eb2bd21ebc7203786b436e ""
  "c:/texlive/2024/texmf-dist/fonts/tfm/adobe/palatino/pplr7t.tfm" 1722820187 1804 7b5f73028f6509167f47ace9d69509ed ""
  "c:/texlive/2024/texmf-dist/fonts/tfm/adobe/palatino/pplr8r.tfm" 1722820187 2796 d37c29814a6717720ee1a7c9a0b2c3b8 ""
  "c:/texlive/2024/texmf-dist/fonts/tfm/adobe/palatino/pplr8t.tfm" 1722820187 3820 ee5b9d58608ae328e43c6e2bfd4ff851 ""
  "c:/texlive/2024/texmf-dist/fonts/tfm/adobe/palatino/pplri8r.tfm" 1722820187 2720 70000d5e623e601132eab3cded5b819b ""
  "c:/texlive/2024/texmf-dist/fonts/tfm/adobe/palatino/pplri8t.tfm" 1722820187 3684 929c666381f7272e81481908b735ccba ""
  "c:/texlive/2024/texmf-dist/fonts/tfm/jknappen/ec/ecrm1000.tfm" 1722817053 3584 adb004a0c8e7c46ee66cad73671f37b4 ""
  "c:/texlive/2024/texmf-dist/fonts/tfm/jknappen/ec/ecss0800.tfm" 1722817053 3584 885a9b5d0df19657ad7066a0c4430437 ""
  "c:/texlive/2024/texmf-dist/fonts/tfm/jknappen/ec/ectt1000.tfm" 1722817053 1536 06717a2b50de47d4087ac0e6cd759455 ""
  "c:/texlive/2024/texmf-dist/fonts/tfm/public/amsfonts/euler/eurm10.tfm" 1722815120 1228 9be37fdf0dc0e1f4df4af3594876d628 ""
  "c:/texlive/2024/texmf-dist/fonts/tfm/public/amsfonts/euler/eurm5.tfm" 1722815120 1228 6fc4d2f2c0a79dc4f413411f6e2f336c ""
  "c:/texlive/2024/texmf-dist/fonts/tfm/public/amsfonts/euler/eurm7.tfm" 1722815120 1228 22a83614922c993c1b2e124955a38ca1 ""
  "c:/texlive/2024/texmf-dist/fonts/tfm/public/amsfonts/symbols/msam10.tfm" 1722815120 916 f87d7c45f9c908e672703b83b72241a3 ""
  "c:/texlive/2024/texmf-dist/fonts/tfm/public/amsfonts/symbols/msbm10.tfm" 1722815120 908 2921f8a10601f252058503cc6570e581 ""
  "c:/texlive/2024/texmf-dist/fonts/tfm/public/cm/cmsy10.tfm" 1722816267 1124 6c73e740cf17375f03eec0ee63599741 ""
  "c:/texlive/2024/texmf-dist/fonts/tfm/public/mathpazo/fplmr.tfm" 1722819427 1032 7fa31d93ecd4cbdfac02c7a1ebc6facc ""
  "c:/texlive/2024/texmf-dist/fonts/tfm/public/mathpazo/zplmr7m.tfm" 1722819427 2080 40a71f65088bdd047622ce295520749e ""
  "c:/texlive/2024/texmf-dist/fonts/tfm/public/mathpazo/zplmr7t.tfm" 1722819427 1828 bb8add3bd19426549f9267c88b0cb8bd ""
  "c:/texlive/2024/texmf-dist/fonts/tfm/public/mathpazo/zplmr7v.tfm" 1722819427 1012 955c4ca523d7827d33db91a33412b048 ""
  "c:/texlive/2024/texmf-dist/fonts/tfm/public/mathpazo/zplmr7y.tfm" 1722819427 1316 b4037e9c09961a72f8476628774e1ec1 ""
  "c:/texlive/2024/texmf-dist/fonts/type1/public/amsfonts/cm/cmsy10.pfb" 1722815120 32569 5e5ddc8df908dea60932f3c484a54c0d ""
  "c:/texlive/2024/texmf-dist/fonts/type1/public/cm-super/sfss0800.pfb" 1722816319 95441 f3742c04ede4078cb6256b4a44ed48ea ""
  "c:/texlive/2024/texmf-dist/fonts/type1/urw/palatino/uplb8a.pfb" 1722820187 52406 dad2f72863a03727d5f536c64a69c452 ""
  "c:/texlive/2024/texmf-dist/fonts/type1/urw/palatino/uplr8a.pfb" 1722820187 52665 661b1e6b26edb5f50dd491f8a701cb57 ""
  "c:/texlive/2024/texmf-dist/fonts/type1/urw/palatino/uplri8a.pfb" 1722820187 50022 90249cba7e3e4e9845f80328d6f9bd13 ""
  "c:/texlive/2024/texmf-dist/fonts/vf/adobe/palatino/pplb8t.vf" 1722820187 2316 c3899bd8afb459a9a5a9a546bf3029a2 ""
  "c:/texlive/2024/texmf-dist/fonts/vf/adobe/palatino/pplr8t.vf" 1722820187 2324 a163806de13ddf37313d2ee968aa0a98 ""
  "c:/texlive/2024/texmf-dist/fonts/vf/adobe/palatino/pplri8t.vf" 1722820187 2308 5bc0a90b83a3fd7d37d34ef3b64d7e8a ""
  "c:/texlive/2024/texmf-dist/fonts/vf/public/mathpazo/zplmr7y.vf" 1722819427 1372 31129ac1f6b6f62aaec24c8fed41b02b ""
  "c:/texlive/2024/texmf-dist/tex/context/base/mkii/supp-pdf.mkii" 1722819738 71627 94eb9990bed73c364d7f53f960cc8c5b ""
  "c:/texlive/2024/texmf-dist/tex/generic/atbegshi/atbegshi.sty" 1722815379 24708 5584a51a7101caf7e6bbf1fc27d8f7b1 ""
  "c:/texlive/2024/texmf-dist/tex/generic/bigintcalc/bigintcalc.sty" 1722815849 40635 c40361e206be584d448876bba8a64a3b ""
  "c:/texlive/2024/texmf-dist/tex/generic/bitset/bitset.sty" 1722815862 33961 6b5c75130e435b2bfdb9f480a09a39f9 ""
  "c:/texlive/2024/texmf-dist/tex/generic/etexcmds/etexcmds.sty" 1722817235 7734 b98cbb34c81f667027c1e3ebdbfce34b ""
  "c:/texlive/2024/texmf-dist/tex/generic/gettitlestring/gettitlestring.sty" 1722817711 8371 9d55b8bd010bc717624922fb3477d92e ""
  "c:/texlive/2024/texmf-dist/tex/generic/iftex/iftex.sty" 1722818221 7237 bdd120a32c8fdb4b433cf9ca2e7cd98a ""
  "c:/texlive/2024/texmf-dist/tex/generic/iftex/ifvtex.sty" 1722818221 1057 525c2192b5febbd8c1f662c9468335bb ""
  "c:/texlive/2024/texmf-dist/tex/generic/infwarerr/infwarerr.sty" 1722818263 8356 7bbb2c2373aa810be568c29e333da8ed ""
  "c:/texlive/2024/texmf-dist/tex/generic/intcalc/intcalc.sty" 1722818286 31769 002a487f55041f8e805cfbf6385ffd97 ""
  "c:/texlive/2024/texmf-dist/tex/generic/kvdefinekeys/kvdefinekeys.sty" 1722818695 5412 d5a2436094cd7be85769db90f29250a6 ""
  "c:/texlive/2024/texmf-dist/tex/generic/ltxcmds/ltxcmds.sty" 1722819233 17865 1a9bd36b4f98178fa551aca822290953 ""
  "c:/texlive/2024/texmf-dist/tex/generic/pdfescape/pdfescape.sty" 1722820269 19007 15924f7228aca6c6d184b115f4baa231 ""
  "c:/texlive/2024/texmf-dist/tex/generic/pdftexcmds/pdftexcmds.sty" 1722820306 20089 80423eac55aa175305d35b49e04fe23b ""
  "c:/texlive/2024/texmf-dist/tex/generic/pgf/basiclayer/pgfcore.code.tex" 1722820337 1016 1c2b89187d12a2768764b83b4945667c ""
  "c:/texlive/2024/texmf-dist/tex/generic/pgf/basiclayer/pgfcorearrows.code.tex" 1722820337 43820 1fef971b75380574ab35a0d37fd92608 ""
  "c:/texlive/2024/texmf-dist/tex/generic/pgf/basiclayer/pgfcoreexternal.code.tex" 1722820337 19324 f4e4c6403dd0f1605fd20ed22fa79dea ""
  "c:/texlive/2024/texmf-dist/tex/generic/pgf/basiclayer/pgfcoregraphicstate.code.tex" 1722820337 6038 ccb406740cc3f03bbfb58ad504fe8c27 ""
  "c:/texlive/2024/texmf-dist/tex/generic/pgf/basiclayer/pgfcoreimage.code.tex" 1722820337 6911 f6d4cf5a3fef5cc879d668b810e82868 ""
  "c:/texlive/2024/texmf-dist/tex/generic/pgf/basiclayer/pgfcorelayers.code.tex" 1722820337 4883 42daaf41e27c3735286e23e48d2d7af9 ""
  "c:/texlive/2024/texmf-dist/tex/generic/pgf/basiclayer/pgfcoreobjects.code.tex" 1722820337 2544 8c06d2a7f0f469616ac9e13db6d2f842 ""
  "c:/texlive/2024/texmf-dist/tex/generic/pgf/basiclayer/pgfcorepathconstruct.code.tex" 1722820337 44195 5e390c414de027626ca5e2df888fa68d ""
  "c:/texlive/2024/texmf-dist/tex/generic/pgf/basiclayer/pgfcorepathprocessing.code.tex" 1722820337 17311 2ef6b2e29e2fc6a2fc8d6d652176e257 ""
  "c:/texlive/2024/texmf-dist/tex/generic/pgf/basiclayer/pgfcorepathusage.code.tex" 1722820337 21302 788a79944eb22192a4929e46963a3067 ""
  "c:/texlive/2024/texmf-dist/tex/generic/pgf/basiclayer/pgfcorepatterns.code.tex" 1722820337 9691 3d42d89522f4650c2f3dc616ca2b925e ""
  "c:/texlive/2024/texmf-dist/tex/generic/pgf/basiclayer/pgfcorepoints.code.tex" 1722820337 33335 dd1fa4814d4e51f18be97d88bf0da60c ""
  "c:/texlive/2024/texmf-dist/tex/generic/pgf/basiclayer/pgfcorequick.code.tex" 1722820337 2965 4c2b1f4e0826925746439038172e5d6f ""
  "c:/texlive/2024/texmf-dist/tex/generic/pgf/basiclayer/pgfcorerdf.code.tex" 1722820337 5196 2cc249e0ee7e03da5f5f6589257b1e5b ""
  "c:/texlive/2024/texmf-dist/tex/generic/pgf/basiclayer/pgfcorescopes.code.tex" 1722820337 20821 7579108c1e9363e61a0b1584778804aa ""
  "c:/texlive/2024/texmf-dist/tex/generic/pgf/basiclayer/pgfcoreshade.code.tex" 1722820337 35249 abd4adf948f960299a4b3d27c5dddf46 ""
  "c:/texlive/2024/texmf-dist/tex/generic/pgf/basiclayer/pgfcoretransformations.code.tex" 1722820337 22012 81b34a0aa8fa1a6158cc6220b00e4f10 ""
  "c:/texlive/2024/texmf-dist/tex/generic/pgf/basiclayer/pgfcoretransparency.code.tex" 1722820337 8893 e851de2175338fdf7c17f3e091d94618 ""
  "c:/texlive/2024/texmf-dist/tex/generic/pgf/frontendlayer/tikz/libraries/tikzlibrarytopaths.code.tex" 1722820337 11518 738408f795261b70ce8dd47459171309 ""
  "c:/texlive/2024/texmf-dist/tex/generic/pgf/frontendlayer/tikz/tikz.code.tex" 1722820337 186782 af500404a9edec4d362912fe762ded92 ""
  "c:/texlive/2024/texmf-dist/tex/generic/pgf/libraries/pgflibraryplothandlers.code.tex" 1722820337 32995 ac577023e12c0e4bd8aa420b2e852d1a ""
  "c:/texlive/2024/texmf-dist/tex/generic/pgf/math/pgfint.code.tex" 1722820337 3063 8c415c68a0f3394e45cfeca0b65f6ee6 ""
  "c:/texlive/2024/texmf-dist/tex/generic/pgf/math/pgfmath.code.tex" 1722820337 949 cea70942e7b7eddabfb3186befada2e6 ""
  "c:/texlive/2024/texmf-dist/tex/generic/pgf/math/pgfmathcalc.code.tex" 1722820337 13270 2e54f2ce7622437bf37e013d399743e3 ""
  "c:/texlive/2024/texmf-dist/tex/generic/pgf/math/pgfmathfloat.code.tex" 1722820337 104717 9b2393fbf004a0ce7fa688dbce423848 ""
  "c:/texlive/2024/texmf-dist/tex/generic/pgf/math/pgfmathfunctions.base.code.tex" 1722820337 10165 cec5fa73d49da442e56efc2d605ef154 ""
  "c:/texlive/2024/texmf-dist/tex/generic/pgf/math/pgfmathfunctions.basic.code.tex" 1722820337 28178 41c17713108e0795aac6fef3d275fbca ""
  "c:/texlive/2024/texmf-dist/tex/generic/pgf/math/pgfmathfunctions.code.tex" 1722820337 9649 85779d3d8d573bfd2cd4137ba8202e60 ""
  "c:/texlive/2024/texmf-dist/tex/generic/pgf/math/pgfmathfunctions.comparison.code.tex" 1722820337 3865 ac538ab80c5cf82b345016e474786549 ""
  "c:/texlive/2024/texmf-dist/tex/generic/pgf/math/pgfmathfunctions.integerarithmetics.code.tex" 1722820337 3177 27d85c44fbfe09ff3b2cf2879e3ea434 ""
  "c:/texlive/2024/texmf-dist/tex/generic/pgf/math/pgfmathfunctions.misc.code.tex" 1722820337 11024 0179538121bc2dba172013a3ef89519f ""
  "c:/texlive/2024/texmf-dist/tex/generic/pgf/math/pgfmathfunctions.random.code.tex" 1722820337 7890 0a86dbf4edfd88d022e0d889ec78cc03 ""
  "c:/texlive/2024/texmf-dist/tex/generic/pgf/math/pgfmathfunctions.round.code.tex" 1722820337 3379 781797a101f647bab82741a99944a229 ""
  "c:/texlive/2024/texmf-dist/tex/generic/pgf/math/pgfmathfunctions.trigonometric.code.tex" 1722820337 92405 f515f31275db273f97b9d8f52e1b0736 ""
  "c:/texlive/2024/texmf-dist/tex/generic/pgf/math/pgfmathparser.code.tex" 1722820337 37466 97b0a1ba732e306a1a2034f5a73e239f ""
  "c:/texlive/2024/texmf-dist/tex/generic/pgf/math/pgfmathutil.code.tex" 1722820337 8471 c2883569d03f69e8e1cabfef4999cfd7 ""
  "c:/texlive/2024/texmf-dist/tex/generic/pgf/modules/pgfmodulematrix.code.tex" 1722820337 21211 1e73ec76bd73964d84197cc3d2685b01 ""
  "c:/texlive/2024/texmf-dist/tex/generic/pgf/modules/pgfmoduleplot.code.tex" 1722820337 16121 346f9013d34804439f7436ff6786cef7 ""
  "c:/texlive/2024/texmf-dist/tex/generic/pgf/modules/pgfmoduleshapes.code.tex" 1722820337 44792 271e2e1934f34c759f4dedb1e14a5015 ""
  "c:/texlive/2024/texmf-dist/tex/generic/pgf/pgf.revision.tex" 1722820337 114 e6d443369d0673933b38834bf99e422d ""
  "c:/texlive/2024/texmf-dist/tex/generic/pgf/systemlayer/pgf.cfg" 1722820337 926 2963ea0dcf6cc6c0a770b69ec46a477b ""
  "c:/texlive/2024/texmf-dist/tex/generic/pgf/systemlayer/pgfsys-common-pdf.def" 1722820337 5542 32f75a31ea6c3a7e1148cd6d5e93dbb7 ""
  "c:/texlive/2024/texmf-dist/tex/generic/pgf/systemlayer/pgfsys-pdftex.def" 1722820337 12612 7774ba67bfd72e593c4436c2de6201e3 ""
  "c:/texlive/2024/texmf-dist/tex/generic/pgf/systemlayer/pgfsys.code.tex" 1722820337 61351 bc5f86e0355834391e736e97a61abced ""
  "c:/texlive/2024/texmf-dist/tex/generic/pgf/systemlayer/pgfsysprotocol.code.tex" 1722820337 1896 b8e0ca0ac371d74c0ca05583f6313c91 ""
  "c:/texlive/2024/texmf-dist/tex/generic/pgf/systemlayer/pgfsyssoftpath.code.tex" 1722820337 7778 53c8b5623d80238f6a20aa1df1868e63 ""
  "c:/texlive/2024/texmf-dist/tex/generic/pgf/utilities/pgffor.code.tex" 1722820337 24033 d8893a1ec4d1bfa101b172754743d340 ""
  "c:/texlive/2024/texmf-dist/tex/generic/pgf/utilities/pgfkeys.code.tex" 1722820337 39784 414c54e866ebab4b801e2ad81d9b21d8 ""
  "c:/texlive/2024/texmf-dist/tex/generic/pgf/utilities/pgfkeyslibraryfiltered.code.tex" 1722820337 37433 940bc6d409f1ffd298adfdcaf125dd86 ""
  "c:/texlive/2024/texmf-dist/tex/generic/pgf/utilities/pgfrcs.code.tex" 1722820337 4385 510565c2f07998c8a0e14f0ec07ff23c ""
  "c:/texlive/2024/texmf-dist/tex/generic/pgf/utilities/pgfutil-common.tex" 1722820337 29239 22e8c7516012992a49873eff0d868fed ""
  "c:/texlive/2024/texmf-dist/tex/generic/pgf/utilities/pgfutil-latex.def" 1722820337 6950 8524a062d82b7afdc4a88a57cb377784 ""
  "c:/texlive/2024/texmf-dist/tex/generic/soul/soul-ori.sty" 1722821528 25449 100b0515cc1d8ea1e0366560a3b7ad0c ""
  "c:/texlive/2024/texmf-dist/tex/generic/soul/soul.sty" 1722821528 16881 d8b4a12a106b66e472bfd2de30eb0314 ""
  "c:/texlive/2024/texmf-dist/tex/generic/stringenc/stringenc.sty" 1722821679 21514 b7557edcee22835ef6b03ede1802dad4 ""
  "c:/texlive/2024/texmf-dist/tex/generic/uniquecounter/uniquecounter.sty" 1722822559 7008 f92eaa0a3872ed622bbf538217cd2ab7 ""
  "c:/texlive/2024/texmf-dist/tex/generic/xstring/xstring.sty" 1722822963 123 a302f2c651a95033260db60e51527ae8 ""
  "c:/texlive/2024/texmf-dist/tex/generic/xstring/xstring.tex" 1722822963 49397 a8071cbd06dd0bb15ae8acf876c73f20 ""
  "c:/texlive/2024/texmf-dist/tex/latex/amscls/amsthm.sty" 1722815112 12594 0d51ac3a545aaaa555021326ff22a6cc ""
  "c:/texlive/2024/texmf-dist/tex/latex/amsfonts/amsfonts.sty" 1722815120 5949 3f3fd50a8cc94c3d4cbf4fc66cd3df1c ""
  "c:/texlive/2024/texmf-dist/tex/latex/amsfonts/amssymb.sty" 1722815120 13829 94730e64147574077f8ecfea9bb69af4 ""
  "c:/texlive/2024/texmf-dist/tex/latex/amsmath/amsbsy.sty" 1722815126 2222 2166a1f7827be30ddc30434e5efcee1b ""
  "c:/texlive/2024/texmf-dist/tex/latex/amsmath/amsgen.sty" 1722815126 4173 d22509bc0c91281d991b2de7c88720dd ""
  "c:/texlive/2024/texmf-dist/tex/latex/amsmath/amsmath.sty" 1722815126 88370 47fa7ec33a33125284e7c3c8193c6ce1 ""
  "c:/texlive/2024/texmf-dist/tex/latex/amsmath/amsopn.sty" 1722815126 4474 23ca1d3a79a57b405388059456d0a8df ""
  "c:/texlive/2024/texmf-dist/tex/latex/amsmath/amstext.sty" 1722815126 2444 71618ea5f2377e33b04fb97afdd0eac2 ""
  "c:/texlive/2024/texmf-dist/tex/latex/atveryend/atveryend.sty" 1722815388 19336 ce7ae9438967282886b3b036cfad1e4d ""
  "c:/texlive/2024/texmf-dist/tex/latex/base/article.cls" 1722818765 20144 67a5f8e0f9e445e8ec6834e595cebdc9 ""
  "c:/texlive/2024/texmf-dist/tex/latex/base/atbegshi-ltx.sty" 1722818765 2963 e56732bbb93cfa019febfd0c7eaf1d21 ""
  "c:/texlive/2024/texmf-dist/tex/latex/base/atveryend-ltx.sty" 1722818765 2378 05fbb4f2b23b0e142f8cd3440c37e72e ""
  "c:/texlive/2024/texmf-dist/tex/latex/base/fontenc.sty" 1722818765 5275 b64d8404d74d2860b9c6558239dd0784 ""
  "c:/texlive/2024/texmf-dist/tex/latex/base/ifthen.sty" 1722818765 5525 3792dcd5bc92158cfaf00cc591e557cf ""
  "c:/texlive/2024/texmf-dist/tex/latex/base/inputenc.sty" 1722818765 5048 7ebf0f2edf1ef6783e8fe2201a95d0e8 ""
  "c:/texlive/2024/texmf-dist/tex/latex/base/size10.clo" 1722818765 8448 358bf3de18513f057a13bdc6e6770c41 ""
  "c:/texlive/2024/texmf-dist/tex/latex/base/t1cmss.fd" 1722818765 2641 f059c00335e1e219508c90dedd0f4e3a ""
  "c:/texlive/2024/texmf-dist/tex/latex/booktabs/booktabs.sty" 1722815923 6078 f1cb470c9199e7110a27851508ed7a5c ""
  "c:/texlive/2024/texmf-dist/tex/latex/caption/caption.sty" 1722816014 56128 c2ccf1a29d78c33bc553880402e4fb9a ""
  "c:/texlive/2024/texmf-dist/tex/latex/caption/caption3.sty" 1722816014 72619 ee90b6612147680fd73c3b1406a74245 ""
  "c:/texlive/2024/texmf-dist/tex/latex/changepage/changepage.sty" 1722816131 4523 a9044e2dc40e764dac60d2acda7ae919 ""
  "c:/texlive/2024/texmf-dist/tex/latex/cleveref/cleveref.sty" 1722816248 329481 7fc6b003158402a4c694bc0a1b729308 ""
  "c:/texlive/2024/texmf-dist/tex/latex/colortbl/colortbl.sty" 1722816411 12726 67708fc852a887b2ba598148f60c3756 ""
  "c:/texlive/2024/texmf-dist/tex/latex/enotez/enotez.sty" 1722817158 37436 652a10111432db9d4263e5a9de775c6f ""
  "c:/texlive/2024/texmf-dist/tex/latex/enumitem/enumitem.sty" 1722817161 51697 f8f08183cd2080d9d18a41432d651dfb ""
  "c:/texlive/2024/texmf-dist/tex/latex/epstopdf-pkg/epstopdf-base.sty" 1722817187 13886 d1306dcf79a944f6988e688c1785f9ce ""
  "c:/texlive/2024/texmf-dist/tex/latex/epstopdf-pkg/epstopdf.sty" 1722817187 4393 47f27fd4d95928d20b1885ba77de11d2 ""
  "c:/texlive/2024/texmf-dist/tex/latex/etoolbox/etoolbox.sty" 1722817246 46845 3b58f70c6e861a13d927bff09d35ecbc ""
  "c:/texlive/2024/texmf-dist/tex/latex/fancyhdr/fancyhdr.sty" 1722817328 18785 68479cdf1125ff4e246e1d01e45551a1 ""
  "c:/texlive/2024/texmf-dist/tex/latex/float/float.sty" 1722817495 6749 16d2656a1984957e674b149555f1ea1d ""
  "c:/texlive/2024/texmf-dist/tex/latex/footmisc/footmisc.sty" 1722817572 21399 e9fa1517a82f349507e998594ef20b82 ""
  "c:/texlive/2024/texmf-dist/tex/latex/frankenstein/attrib.sty" 1722817610 22951 af98a3391c4f1ac745bf17ec57f68e35 ""
  "c:/texlive/2024/texmf-dist/tex/latex/frankenstein/moredefs.sty" 1722817610 46768 4798f148eed71b2930bcc6fabcc55133 ""
  "c:/texlive/2024/texmf-dist/tex/latex/geometry/geometry.sty" 1722817697 41601 9cf6c5257b1bc7af01a58859749dd37a ""
  "c:/texlive/2024/texmf-dist/tex/latex/graphics-cfg/color.cfg" 1722817845 1213 620bba36b25224fa9b7e1ccb4ecb76fd ""
  "c:/texlive/2024/texmf-dist/tex/latex/graphics-cfg/graphics.cfg" 1722817845 1224 978390e9c2234eab29404bc21b268d1e ""
  "c:/texlive/2024/texmf-dist/tex/latex/graphics-def/pdftex.def" 1722817845 19440 9da9dcbb27470349a580fca7372d454b ""
  "c:/texlive/2024/texmf-dist/tex/latex/graphics/color.sty" 1722817841 7233 b3e7845a2bdbf185cb9b9798e7df4dc4 ""
  "c:/texlive/2024/texmf-dist/tex/latex/graphics/graphics.sty" 1722817841 18363 b79c83eab17bf475b508f05e9807e605 ""
  "c:/texlive/2024/texmf-dist/tex/latex/graphics/graphicx.sty" 1722817841 8010 6f2ad8c2b2ffbd607af6475441c7b5e4 ""
  "c:/texlive/2024/texmf-dist/tex/latex/graphics/keyval.sty" 1722817841 2671 70891d50dac933918b827d326687c6e8 ""
  "c:/texlive/2024/texmf-dist/tex/latex/graphics/mathcolor.ltx" 1722817841 2885 9c645d672ae17285bba324998918efd8 ""
  "c:/texlive/2024/texmf-dist/tex/latex/graphics/trig.sty" 1722817841 4023 2c9f39712cf7b43d3eb93a8bbd5c8f67 ""
  "c:/texlive/2024/texmf-dist/tex/latex/grfext/grfext.sty" 1722817896 7133 b94bbacbee6e4fdccdc7f810b2aec370 ""
  "c:/texlive/2024/texmf-dist/tex/latex/hycolor/hycolor.sty" 1722818133 17914 4c28a13fc3d975e6e81c9bea1d697276 ""
  "c:/texlive/2024/texmf-dist/tex/latex/hyperref/hpdftex.def" 1722818144 48154 c55ef1b9fe7eb198bd7ba0e01cbf5189 ""
  "c:/texlive/2024/texmf-dist/tex/latex/hyperref/hyperref.sty" 1722818144 220493 bbff330ab3155b3f5df1de2445e80c9f ""
  "c:/texlive/2024/texmf-dist/tex/latex/hyperref/nameref.sty" 1722818144 11026 182c63f139a71afd30a28e5f1ed2cd1c ""
  "c:/texlive/2024/texmf-dist/tex/latex/hyperref/pd1enc.def" 1722818144 14249 4eb911d2c8c7a7c4cb846c83cb2cc309 ""
  "c:/texlive/2024/texmf-dist/tex/latex/hyperref/puenc.def" 1722818144 117112 df92f59263f7368ce05087964c585de5 ""
  "c:/texlive/2024/texmf-dist/tex/latex/koma-script/scrbase.sty" 1722818658 100856 24b70029ad44c2ee829db2529cf4ee23 ""
  "c:/texlive/2024/texmf-dist/tex/latex/koma-script/scrextend.sty" 1722818658 63171 80b5f8c74ba54afe4a4174fbb638e03e ""
  "c:/texlive/2024/texmf-dist/tex/latex/koma-script/scrkbase.sty" 1722818658 21943 93cf6c456e50f74225092b8714462fa4 ""
  "c:/texlive/2024/texmf-dist/tex/latex/koma-script/scrlfile-hook.sty" 1722818658 11185 15c86b5a61db19da88ab941ca5b70a12 ""
  "c:/texlive/2024/texmf-dist/tex/latex/koma-script/scrlfile.sty" 1722818658 3328 3d5fc41a419bf18130ce17d90a23c295 ""
  "c:/texlive/2024/texmf-dist/tex/latex/koma-script/scrlogo.sty" 1722818658 2162 418e29bcf2b8059e8a9ee1ea4d0d0c87 ""
  "c:/texlive/2024/texmf-dist/tex/latex/kvoptions/kvoptions.sty" 1722818698 22555 6d8e155cfef6d82c3d5c742fea7c992e ""
  "c:/texlive/2024/texmf-dist/tex/latex/kvsetkeys/kvsetkeys.sty" 1722818699 13815 760b0c02f691ea230f5359c4e1de23a7 ""
  "c:/texlive/2024/texmf-dist/tex/latex/l3backend/l3backend-pdftex.def" 1722818707 29785 9f93ab201fe5dd053afcc6c1bcf7d266 ""
  "c:/texlive/2024/texmf-dist/tex/latex/l3kernel/expl3.sty" 1722818717 6565 7e70b0b6215591329b4c82651584e425 ""
  "c:/texlive/2024/texmf-dist/tex/latex/l3packages/l3keys2e/l3keys2e.sty" 1722818738 4674 7ee0778deacb92a25a58270fc8ec2920 ""
  "c:/texlive/2024/texmf-dist/tex/latex/l3packages/xparse/xparse.sty" 1722818738 9327 090c6c81eff433de1562ec6a5b1b31ee ""
  "c:/texlive/2024/texmf-dist/tex/latex/l3packages/xtemplate/xtemplate.sty" 1722818738 1308 13504dd1e3c392c24c5de35af2eeb2cf ""
  "c:/texlive/2024/texmf-dist/tex/latex/lastpage/lastpage.sty" 1722818763 2864 cf7861fa49b5f970146b67911b1a2fe0 ""
  "c:/texlive/2024/texmf-dist/tex/latex/lastpage/lastpage2e.sty" 1722818763 2716 98ea19275db5887b67c457092017d9ed ""
  "c:/texlive/2024/texmf-dist/tex/latex/lastpage/lastpagemodern.sty" 1722818763 8604 e9247c429e6abd592716c200165be2c2 ""
  "c:/texlive/2024/texmf-dist/tex/latex/latexconfig/epstopdf-sys.cfg" 1722818928 678 4792914a8f45be57bb98413425e4c7af ""
  "c:/texlive/2024/texmf-dist/tex/latex/lineno/lineno.sty" 1722819086 154524 d78e0d3f9a3cdfd2cab61cd321c9281c ""
  "c:/texlive/2024/texmf-dist/tex/latex/marginfix/marginfix.sty" 1722819384 13634 1adff3b3f20a436e0dc24761eed9d07b ""
  "c:/texlive/2024/texmf-dist/tex/latex/marginnote/marginnote.sty" 1722819385 13939 7ed930e305d0adac5fc442804b358844 ""
  "c:/texlive/2024/texmf-dist/tex/latex/microtype/microtype-pdftex.def" 1722819580 48246 4fd40a0fb055e75ab59718b607ff1a02 ""
  "c:/texlive/2024/texmf-dist/tex/latex/microtype/microtype.cfg" 1722819580 26842 362f00e9d49f97a0d1db424012abc18b ""
  "c:/texlive/2024/texmf-dist/tex/latex/microtype/microtype.sty" 1722819580 99956 8aeb768ea37a20e7c141d3963de3aa3d ""
  "c:/texlive/2024/texmf-dist/tex/latex/microtype/mt-eur.cfg" 1722819580 3689 89e4c43b72e6a7e0dafb959bf05cf626 ""
  "c:/texlive/2024/texmf-dist/tex/latex/microtype/mt-msa.cfg" 1722819580 5929 2cd2d7d771ace91b3a8a9068f854dc60 ""
  "c:/texlive/2024/texmf-dist/tex/latex/microtype/mt-msb.cfg" 1722819580 5594 8fda8f8cdec9bc22efbe5b6131c207e1 ""
  "c:/texlive/2024/texmf-dist/tex/latex/microtype/mt-ppl.cfg" 1722819580 6374 9f90681ffd6cfa823eee03762a8bb314 ""
  "c:/texlive/2024/texmf-dist/tex/latex/multirow/multirow.sty" 1722819772 6149 2398eec4faa1ee24ff761581e580ecf1 ""
  "c:/texlive/2024/texmf-dist/tex/latex/natbib/natbib.sty" 1722819841 45456 1c8843383c0bd05870c45fa0ebea6cc2 ""
  "c:/texlive/2024/texmf-dist/tex/latex/newfloat/newfloat.sty" 1722819890 30252 f6e8905c538136e67643aa414a2c9161 ""
  "c:/texlive/2024/texmf-dist/tex/latex/pbox/pbox.sty" 1722820253 2092 683723f035c21ec5b384e5c686c4d6ad ""
  "c:/texlive/2024/texmf-dist/tex/latex/pgf/basiclayer/pgf.sty" 1722820337 1090 bae35ef70b3168089ef166db3e66f5b2 ""
  "c:/texlive/2024/texmf-dist/tex/latex/pgf/basiclayer/pgfcore.sty" 1722820337 373 00b204b1d7d095b892ad31a7494b0373 ""
  "c:/texlive/2024/texmf-dist/tex/latex/pgf/compatibility/pgfcomp-version-0-65.sty" 1722820337 21013 f4ff83d25bb56552493b030f27c075ae ""
  "c:/texlive/2024/texmf-dist/tex/latex/pgf/compatibility/pgfcomp-version-1-18.sty" 1722820337 989 c49c8ae06d96f8b15869da7428047b1e ""
  "c:/texlive/2024/texmf-dist/tex/latex/pgf/frontendlayer/tikz.sty" 1722820337 339 c2e180022e3afdb99c7d0ea5ce469b7d ""
  "c:/texlive/2024/texmf-dist/tex/latex/pgf/math/pgfmath.sty" 1722820337 306 c56a323ca5bf9242f54474ced10fca71 ""
  "c:/texlive/2024/texmf-dist/tex/latex/pgf/systemlayer/pgfsys.sty" 1722820337 443 8c872229db56122037e86bcda49e14f3 ""
  "c:/texlive/2024/texmf-dist/tex/latex/pgf/utilities/pgffor.sty" 1722820337 348 ee405e64380c11319f0e249fed57e6c5 ""
  "c:/texlive/2024/texmf-dist/tex/latex/pgf/utilities/pgfkeys.sty" 1722820337 274 5ae372b7df79135d240456a1c6f2cf9a ""
  "c:/texlive/2024/texmf-dist/tex/latex/pgf/utilities/pgfrcs.sty" 1722820337 325 f9f16d12354225b7dd52a3321f085955 ""
  "c:/texlive/2024/texmf-dist/tex/latex/psnfss/mathpazo.sty" 1722820627 8976 3f18c815295e2a2949e87fa743bcb489 ""
  "c:/texlive/2024/texmf-dist/tex/latex/psnfss/omlzplm.fd" 1722820627 638 2349dd185efcefd0c3380a2601df0cee ""
  "c:/texlive/2024/texmf-dist/tex/latex/psnfss/omszplm.fd" 1722820627 455 c09241d92b40b1b84eb2bb5776606aea ""
  "c:/texlive/2024/texmf-dist/tex/latex/psnfss/omxzplm.fd" 1722820627 322 fb88cb3e5f25cf1596ba8826c4210e0e ""
  "c:/texlive/2024/texmf-dist/tex/latex/psnfss/ot1ppl.fd" 1722820627 961 06b773644d960aac68add40fcb596208 ""
  "c:/texlive/2024/texmf-dist/tex/latex/psnfss/ot1zplm.fd" 1722820627 436 5e7baa1a259bab50a2bdffad6426f38c ""
  "c:/texlive/2024/texmf-dist/tex/latex/psnfss/t1ppl.fd" 1722820627 774 5747d3f33ec2f7c4881c94e931a130b1 ""
  "c:/texlive/2024/texmf-dist/tex/latex/ragged2e/ragged2e.sty" 1722821078 10085 3dececaeed388e31285c366e124c0c4e ""
  "c:/texlive/2024/texmf-dist/tex/latex/refcount/refcount.sty" 1722821120 9878 9e94e8fa600d95f9c7731bb21dfb67a4 ""
  "c:/texlive/2024/texmf-dist/tex/latex/rerunfilecheck/rerunfilecheck.sty" 1722821153 9714 ba3194bd52c8499b3f1e3eb91d409670 ""
  "c:/texlive/2024/texmf-dist/tex/latex/seqsplit/seqsplit.sty" 1722821389 1346 2729ac6e87ab535b7428c6807dace823 ""
  "c:/texlive/2024/texmf-dist/tex/latex/setspace/setspace.sty" 1722821399 22490 8cac309b79a4c53a4ffce4b1b07aead0 ""
  "c:/texlive/2024/texmf-dist/tex/latex/tabto-ltx/tabto.sty" 1722821772 7571 bbe73377bcd3b71daa9dc07c784655b3 ""
  "c:/texlive/2024/texmf-dist/tex/latex/titlesec/titlesec.sty" 1722822172 48766 0b93839be28e9744a24c45075c75b2e2 ""
  "c:/texlive/2024/texmf-dist/tex/latex/tocloft/tocloft.sty" 1722822281 36103 3e78d14f0f4b1a30560fea5e04de805d ""
  "c:/texlive/2024/texmf-dist/tex/latex/tools/array.sty" 1722822292 14067 1383bd6ee23ab18ae0e796155404deb7 ""
  "c:/texlive/2024/texmf-dist/tex/latex/tools/calc.sty" 1722822292 10214 61188260d324e94bc2f66825d7d3fdf4 ""
  "c:/texlive/2024/texmf-dist/tex/latex/tools/indentfirst.sty" 1722822292 1618 d81d7e8646081fd4049b99a8cd8a91df ""
  "c:/texlive/2024/texmf-dist/tex/latex/tools/tabularx.sty" 1722822292 7243 e5dac1240636811edb77568b81818372 ""
  "c:/texlive/2024/texmf-dist/tex/latex/translations/translations-basic-dictionary-english.trsl" 1722822337 5588 0c1628daf15f4411ff1f463114c634a3 ""
  "c:/texlive/2024/texmf-dist/tex/latex/translations/translations.sty" 1722822337 44247 2188b95d0ee74e31eca4d316263c58a7 ""
  "c:/texlive/2024/texmf-dist/tex/latex/url/url.sty" 1722822606 12796 8edb7d69a20b857904dd0ea757c14ec9 ""
  "c:/texlive/2024/texmf-dist/tex/latex/was/upgreek.sty" 1722822750 5794 9054e31be15d93f1e6bd28cca2b6643f ""
  "c:/texlive/2024/texmf-dist/tex/latex/xcolor/xcolor.sty" 1722822843 55487 80a65caedd3722f4c20a14a69e785d8f ""
  "c:/texlive/2024/texmf-dist/web2c/texmf.cnf" 1722814912 42007 0b741a3c21a5ca32b40e3846e75b3548 ""
  "c:/texlive/2024/texmf-var/fonts/map/pdftex/updmap/pdftex.map" 1722823080 5529061 543042243f35af3474d78b11ac263772 ""
  "c:/texlive/2024/texmf-var/web2c/pdftex/pdflatex.fmt" 1722823179 8239314 2ad5cae836c81ec19f34174f4ced8590 ""
  "c:/texlive/2024/texmf.cnf" 1722823066 713 e69b156964470283e0530f5060668171 ""
  "supplementary.aux" 1723684660 5413 4e7db261206551b8c76a1bfea925b58f "pdflatex"
  "supplementary.out" 1723684660 190 5880bba1b326c34f86b9b69436df6fbc "pdflatex"
  "supplementary.tex" 1723684658 7353 68cc45ea0a695b7bac9974d6e8cf0cc8 ""
  (generated)
  "supplementary.aux"
  "supplementary.log"
  "supplementary.out"
  "supplementary.pdf"
  (rewritten before read)
