# Supplementary material for: Definitive Chemoradiotherapy versus Trimodality Therapy for Locally Advanced Esophageal Adenocarcinoma: A Multi-Institutional Retrospective Cohort Study
Source: Cancers (Basel). 2024 Aug 15;16(16):2850. doi: 10.3390/cancers16162850 (PMC11353245; doi:10.3390/cancers16162850)
Supplement: Supplementary file 1 [file cancers-16-02850-s001.zip › supplementary.fls]

PWD c:/Users/Steven/Downloads/cancers-3112913-final
INPUT c:/texlive/2024/texmf.cnf
INPUT c:/texlive/2024/texmf-dist/web2c/texmf.cnf
INPUT c:/texlive/2024/texmf-var/web2c/pdftex/pdflatex.fmt
INPUT c:/Users/Steven/Downloads/cancers-3112913-final/supplementary.tex
OUTPUT supplementary.log
INPUT ./Definitions/mdpi.cls
INPUT Definitions/mdpi.cls
INPUT c:/texlive/2024/texmf-dist/tex/latex/base/article.cls
INPUT c:/texlive/2024/texmf-dist/tex/latex/base/article.cls
INPUT c:/texlive/2024/texmf-dist/tex/latex/base/size10.clo
INPUT c:/texlive/2024/texmf-dist/tex/latex/base/size10.clo
INPUT c:/texlive/2024/texmf-dist/tex/latex/base/size10.clo
INPUT c:/texlive/2024/texmf-dist/tex/latex/base/fontenc.sty
INPUT c:/texlive/2024/texmf-dist/tex/latex/base/fontenc.sty
INPUT c:/texlive/2024/texmf-dist/fonts/map/fontname/texfonts.map
INPUT c:/texlive/2024/texmf-dist/fonts/tfm/jknappen/ec/ecrm1000.tfm
INPUT c:/texlive/2024/texmf-dist/tex/latex/base/inputenc.sty
INPUT c:/texlive/2024/texmf-dist/tex/latex/base/inputenc.sty
INPUT c:/texlive/2024/texmf-dist/tex/latex/tools/calc.sty
INPUT c:/texlive/2024/texmf-dist/tex/latex/tools/calc.sty
INPUT c:/texlive/2024/texmf-dist/tex/latex/tools/indentfirst.sty
INPUT c:/texlive/2024/texmf-dist/tex/latex/tools/indentfirst.sty
INPUT c:/texlive/2024/texmf-dist/tex/latex/fancyhdr/fancyhdr.sty
INPUT c:/texlive/2024/texmf-dist/tex/latex/fancyhdr/fancyhdr.sty
INPUT c:/texlive/2024/texmf-dist/tex/latex/graphics/graphicx.sty
INPUT c:/texlive/2024/texmf-dist/tex/latex/graphics/graphicx.sty
INPUT c:/texlive/2024/texmf-dist/tex/latex/graphics/keyval.sty
INPUT c:/texlive/2024/texmf-dist/tex/latex/graphics/keyval.sty
INPUT c:/texlive/2024/texmf-dist/tex/latex/graphics/graphics.sty
INPUT c:/texlive/2024/texmf-dist/tex/latex/graphics/graphics.sty
INPUT c:/texlive/2024/texmf-dist/tex/latex/graphics/trig.sty
INPUT c:/texlive/2024/texmf-dist/tex/latex/graphics/trig.sty
INPUT c:/texlive/2024/texmf-dist/tex/latex/graphics-cfg/graphics.cfg
INPUT c:/texlive/2024/texmf-dist/tex/latex/graphics-cfg/graphics.cfg
INPUT c:/texlive/2024/texmf-dist/tex/latex/graphics-cfg/graphics.cfg
INPUT c:/texlive/2024/texmf-dist/tex/latex/graphics-def/pdftex.def
INPUT c:/texlive/2024/texmf-dist/tex/latex/graphics-def/pdftex.def
INPUT c:/texlive/2024/texmf-dist/tex/latex/graphics-def/pdftex.def
INPUT c:/texlive/2024/texmf-dist/tex/latex/epstopdf-pkg/epstopdf.sty
INPUT c:/texlive/2024/texmf-dist/tex/latex/epstopdf-pkg/epstopdf.sty
INPUT c:/texlive/2024/texmf-dist/tex/generic/infwarerr/infwarerr.sty
INPUT c:/texlive/2024/texmf-dist/tex/generic/infwarerr/infwarerr.sty
INPUT c:/texlive/2024/texmf-dist/tex/latex/grfext/grfext.sty
INPUT c:/texlive/2024/texmf-dist/tex/latex/grfext/grfext.sty
INPUT c:/texlive/2024/texmf-dist/tex/generic/kvdefinekeys/kvdefinekeys.sty
INPUT c:/texlive/2024/texmf-dist/tex/generic/kvdefinekeys/kvdefinekeys.sty
INPUT c:/texlive/2024/texmf-dist/tex/latex/kvoptions/kvoptions.sty
INPUT c:/texlive/2024/texmf-dist/tex/latex/kvoptions/kvoptions.sty
INPUT c:/texlive/2024/texmf-dist/tex/generic/ltxcmds/ltxcmds.sty
INPUT c:/texlive/2024/texmf-dist/tex/generic/ltxcmds/ltxcmds.sty
INPUT c:/texlive/2024/texmf-dist/tex/latex/kvsetkeys/kvsetkeys.sty
INPUT c:/texlive/2024/texmf-dist/tex/latex/kvsetkeys/kvsetkeys.sty
INPUT c:/texlive/2024/texmf-dist/tex/generic/pdftexcmds/pdftexcmds.sty
INPUT c:/texlive/2024/texmf-dist/tex/generic/pdftexcmds/pdftexcmds.sty
INPUT c:/texlive/2024/texmf-dist/tex/generic/iftex/iftex.sty
INPUT c:/texlive/2024/texmf-dist/tex/generic/iftex/iftex.sty
INPUT c:/texlive/2024/texmf-dist/tex/latex/epstopdf-pkg/epstopdf-base.sty
INPUT c:/texlive/2024/texmf-dist/tex/latex/epstopdf-pkg/epstopdf-base.sty
INPUT c:/texlive/2024/texmf-dist/tex/latex/latexconfig/epstopdf-sys.cfg
INPUT c:/texlive/2024/texmf-dist/tex/latex/latexconfig/epstopdf-sys.cfg
INPUT c:/texlive/2024/texmf-dist/tex/latex/latexconfig/epstopdf-sys.cfg
INPUT c:/texlive/2024/texmf-dist/tex/latex/lastpage/lastpage.sty
INPUT c:/texlive/2024/texmf-dist/tex/latex/lastpage/lastpage.sty
INPUT c:/texlive/2024/texmf-dist/tex/latex/lastpage/lastpage2e.sty
INPUT c:/texlive/2024/texmf-dist/tex/latex/lastpage/lastpage2e.sty
INPUT c:/texlive/2024/texmf-dist/tex/latex/lastpage/lastpagemodern.sty
INPUT c:/texlive/2024/texmf-dist/tex/latex/lastpage/lastpagemodern.sty
INPUT c:/texlive/2024/texmf-dist/tex/latex/base/ifthen.sty
INPUT c:/texlive/2024/texmf-dist/tex/latex/base/ifthen.sty
INPUT c:/texlive/2024/texmf-dist/tex/latex/float/float.sty
INPUT c:/texlive/2024/texmf-dist/tex/latex/float/float.sty
INPUT c:/texlive/2024/texmf-dist/tex/latex/amsmath/amsmath.sty
INPUT c:/texlive/2024/texmf-dist/tex/latex/amsmath/amsmath.sty
INPUT c:/texlive/2024/texmf-dist/tex/latex/amsmath/amsopn.sty
INPUT c:/texlive/2024/texmf-dist/tex/latex/amsmath/amstext.sty
INPUT c:/texlive/2024/texmf-dist/tex/latex/amsmath/amstext.sty
INPUT c:/texlive/2024/texmf-dist/tex/latex/amsmath/amsgen.sty
INPUT c:/texlive/2024/texmf-dist/tex/latex/amsmath/amsgen.sty
INPUT c:/texlive/2024/texmf-dist/tex/latex/amsmath/amsbsy.sty
INPUT c:/texlive/2024/texmf-dist/tex/latex/amsmath/amsbsy.sty
INPUT c:/texlive/2024/texmf-dist/tex/latex/amsmath/amsopn.sty
INPUT c:/texlive/2024/texmf-dist/tex/latex/amsfonts/amssymb.sty
INPUT c:/texlive/2024/texmf-dist/tex/latex/amsfonts/amssymb.sty
INPUT c:/texlive/2024/texmf-dist/tex/latex/amsfonts/amsfonts.sty
INPUT c:/texlive/2024/texmf-dist/tex/latex/amsfonts/amsfonts.sty
INPUT c:/texlive/2024/texmf-dist/tex/latex/lineno/lineno.sty
INPUT c:/texlive/2024/texmf-dist/tex/latex/lineno/lineno.sty
INPUT c:/texlive/2024/texmf-dist/tex/latex/etoolbox/etoolbox.sty
INPUT c:/texlive/2024/texmf-dist/tex/latex/etoolbox/etoolbox.sty
INPUT c:/texlive/2024/texmf-dist/tex/latex/setspace/setspace.sty
INPUT c:/texlive/2024/texmf-dist/tex/latex/setspace/setspace.sty
INPUT c:/texlive/2024/texmf-dist/tex/latex/enumitem/enumitem.sty
INPUT c:/texlive/2024/texmf-dist/tex/latex/enumitem/enumitem.sty
INPUT c:/texlive/2024/texmf-dist/tex/latex/psnfss/mathpazo.sty
INPUT c:/texlive/2024/texmf-dist/tex/latex/psnfss/mathpazo.sty
INPUT c:/texlive/2024/texmf-dist/tex/latex/booktabs/booktabs.sty
INPUT c:/texlive/2024/texmf-dist/tex/latex/booktabs/booktabs.sty
INPUT c:/texlive/2024/texmf-dist/tex/latex/titlesec/titlesec.sty
INPUT c:/texlive/2024/texmf-dist/tex/latex/titlesec/titlesec.sty
INPUT c:/texlive/2024/texmf-dist/tex/latex/tabto-ltx/tabto.sty
INPUT c:/texlive/2024/texmf-dist/tex/latex/tabto-ltx/tabto.sty
INPUT c:/texlive/2024/texmf-dist/tex/latex/xcolor/xcolor.sty
INPUT c:/texlive/2024/texmf-dist/tex/latex/xcolor/xcolor.sty
INPUT c:/texlive/2024/texmf-dist/tex/latex/graphics-cfg/color.cfg
INPUT c:/texlive/2024/texmf-dist/tex/latex/graphics-cfg/color.cfg
INPUT c:/texlive/2024/texmf-dist/tex/latex/graphics-cfg/color.cfg
INPUT c:/texlive/2024/texmf-dist/tex/latex/graphics/mathcolor.ltx
INPUT c:/texlive/2024/texmf-dist/tex/latex/graphics/mathcolor.ltx
INPUT c:/texlive/2024/texmf-dist/tex/latex/graphics/mathcolor.ltx
INPUT c:/texlive/2024/texmf-dist/tex/latex/colortbl/colortbl.sty
INPUT c:/texlive/2024/texmf-dist/tex/latex/colortbl/colortbl.sty
INPUT c:/texlive/2024/texmf-dist/tex/latex/tools/array.sty
INPUT c:/texlive/2024/texmf-dist/tex/latex/tools/array.sty
INPUT c:/texlive/2024/texmf-dist/tex/latex/graphics/color.sty
INPUT c:/texlive/2024/texmf-dist/tex/generic/soul/soul.sty
INPUT c:/texlive/2024/texmf-dist/tex/generic/soul/soul.sty
INPUT c:/texlive/2024/texmf-dist/tex/generic/soul/soul-ori.sty
INPUT c:/texlive/2024/texmf-dist/tex/generic/soul/soul-ori.sty
INPUT c:/texlive/2024/texmf-dist/fonts/tfm/jknappen/ec/ectt1000.tfm
INPUT c:/texlive/2024/texmf-dist/tex/generic/etexcmds/etexcmds.sty
INPUT c:/texlive/2024/texmf-dist/tex/generic/etexcmds/etexcmds.sty
INPUT c:/texlive/2024/texmf-dist/tex/latex/multirow/multirow.sty
INPUT c:/texlive/2024/texmf-dist/tex/latex/multirow/multirow.sty
INPUT c:/texlive/2024/texmf-dist/tex/latex/microtype/microtype.sty
INPUT c:/texlive/2024/texmf-dist/tex/latex/microtype/microtype.sty
INPUT c:/texlive/2024/texmf-dist/tex/latex/microtype/microtype-pdftex.def
INPUT c:/texlive/2024/texmf-dist/tex/latex/microtype/microtype-pdftex.def
INPUT c:/texlive/2024/texmf-dist/tex/latex/microtype/microtype-pdftex.def
INPUT c:/texlive/2024/texmf-dist/tex/latex/microtype/microtype.cfg
INPUT c:/texlive/2024/texmf-dist/tex/latex/microtype/microtype.cfg
INPUT c:/texlive/2024/texmf-dist/tex/latex/microtype/microtype.cfg
INPUT c:/texlive/2024/texmf-dist/tex/latex/pgf/frontendlayer/tikz.sty
INPUT c:/texlive/2024/texmf-dist/tex/latex/pgf/frontendlayer/tikz.sty
INPUT c:/texlive/2024/texmf-dist/tex/latex/pgf/basiclayer/pgf.sty
INPUT c:/texlive/2024/texmf-dist/tex/latex/pgf/basiclayer/pgf.sty
INPUT c:/texlive/2024/texmf-dist/tex/latex/pgf/utilities/pgfrcs.sty
INPUT c:/texlive/2024/texmf-dist/tex/latex/pgf/utilities/pgfrcs.sty
INPUT c:/texlive/2024/texmf-dist/tex/generic/pgf/utilities/pgfutil-common.tex
INPUT c:/texlive/2024/texmf-dist/tex/generic/pgf/utilities/pgfutil-latex.def
INPUT c:/texlive/2024/texmf-dist/tex/generic/pgf/utilities/pgfrcs.code.tex
INPUT c:/texlive/2024/texmf-dist/tex/generic/pgf/utilities/pgfrcs.code.tex
INPUT c:/texlive/2024/texmf-dist/tex/generic/pgf/utilities/pgfrcs.code.tex
INPUT c:/texlive/2024/texmf-dist/tex/generic/pgf/pgf.revision.tex
INPUT c:/texlive/2024/texmf-dist/tex/generic/pgf/pgf.revision.tex
INPUT c:/texlive/2024/texmf-dist/tex/latex/pgf/basiclayer/pgfcore.sty
INPUT c:/texlive/2024/texmf-dist/tex/latex/pgf/basiclayer/pgfcore.sty
INPUT c:/texlive/2024/texmf-dist/tex/latex/pgf/systemlayer/pgfsys.sty
INPUT c:/texlive/2024/texmf-dist/tex/latex/pgf/systemlayer/pgfsys.sty
INPUT c:/texlive/2024/texmf-dist/tex/generic/pgf/systemlayer/pgfsys.code.tex
INPUT c:/texlive/2024/texmf-dist/tex/generic/pgf/systemlayer/pgfsys.code.tex
INPUT c:/texlive/2024/texmf-dist/tex/generic/pgf/systemlayer/pgfsys.code.tex
INPUT c:/texlive/2024/texmf-dist/tex/generic/pgf/utilities/pgfkeys.code.tex
INPUT c:/texlive/2024/texmf-dist/tex/generic/pgf/utilities/pgfkeyslibraryfiltered.code.tex
INPUT c:/texlive/2024/texmf-dist/tex/generic/pgf/systemlayer/pgf.cfg
INPUT c:/texlive/2024/texmf-dist/tex/generic/pgf/systemlayer/pgfsys-pdftex.def
INPUT c:/texlive/2024/texmf-dist/tex/generic/pgf/systemlayer/pgfsys-pdftex.def
INPUT c:/texlive/2024/texmf-dist/tex/generic/pgf/systemlayer/pgfsys-common-pdf.def
INPUT c:/texlive/2024/texmf-dist/tex/generic/pgf/systemlayer/pgfsyssoftpath.code.tex
INPUT c:/texlive/2024/texmf-dist/tex/generic/pgf/systemlayer/pgfsyssoftpath.code.tex
INPUT c:/texlive/2024/texmf-dist/tex/generic/pgf/systemlayer/pgfsyssoftpath.code.tex
INPUT c:/texlive/2024/texmf-dist/tex/generic/pgf/systemlayer/pgfsysprotocol.code.tex
INPUT c:/texlive/2024/texmf-dist/tex/generic/pgf/systemlayer/pgfsysprotocol.code.tex
INPUT c:/texlive/2024/texmf-dist/tex/generic/pgf/systemlayer/pgfsysprotocol.code.tex
INPUT c:/texlive/2024/texmf-dist/tex/generic/pgf/basiclayer/pgfcore.code.tex
INPUT c:/texlive/2024/texmf-dist/tex/generic/pgf/basiclayer/pgfcore.code.tex
INPUT c:/texlive/2024/texmf-dist/tex/generic/pgf/basiclayer/pgfcore.code.tex
INPUT c:/texlive/2024/texmf-dist/tex/generic/pgf/math/pgfmath.code.tex
INPUT c:/texlive/2024/texmf-dist/tex/generic/pgf/math/pgfmathutil.code.tex
INPUT c:/texlive/2024/texmf-dist/tex/generic/pgf/math/pgfmathparser.code.tex
INPUT c:/texlive/2024/texmf-dist/tex/generic/pgf/math/pgfmathfunctions.code.tex
INPUT c:/texlive/2024/texmf-dist/tex/generic/pgf/math/pgfmathfunctions.basic.code.tex
INPUT c:/texlive/2024/texmf-dist/tex/generic/pgf/math/pgfmathfunctions.trigonometric.code.tex
INPUT c:/texlive/2024/texmf-dist/tex/generic/pgf/math/pgfmathfunctions.random.code.tex
INPUT c:/texlive/2024/texmf-dist/tex/generic/pgf/math/pgfmathfunctions.comparison.code.tex
INPUT c:/texlive/2024/texmf-dist/tex/generic/pgf/math/pgfmathfunctions.base.code.tex
INPUT c:/texlive/2024/texmf-dist/tex/generic/pgf/math/pgfmathfunctions.round.code.tex
INPUT c:/texlive/2024/texmf-dist/tex/generic/pgf/math/pgfmathfunctions.misc.code.tex
INPUT c:/texlive/2024/texmf-dist/tex/generic/pgf/math/pgfmathfunctions.integerarithmetics.code.tex
INPUT c:/texlive/2024/texmf-dist/tex/generic/pgf/math/pgfmathcalc.code.tex
INPUT c:/texlive/2024/texmf-dist/tex/generic/pgf/math/pgfmathfloat.code.tex
INPUT c:/texlive/2024/texmf-dist/tex/generic/pgf/math/pgfint.code.tex
INPUT c:/texlive/2024/texmf-dist/tex/generic/pgf/basiclayer/pgfcorepoints.code.tex
INPUT c:/texlive/2024/texmf-dist/tex/generic/pgf/basiclayer/pgfcorepathconstruct.code.tex
INPUT c:/texlive/2024/texmf-dist/tex/generic/pgf/basiclayer/pgfcorepathusage.code.tex
INPUT c:/texlive/2024/texmf-dist/tex/generic/pgf/basiclayer/pgfcorescopes.code.tex
INPUT c:/texlive/2024/texmf-dist/tex/generic/pgf/basiclayer/pgfcoregraphicstate.code.tex
INPUT c:/texlive/2024/texmf-dist/tex/generic/pgf/basiclayer/pgfcoretransformations.code.tex
INPUT c:/texlive/2024/texmf-dist/tex/generic/pgf/basiclayer/pgfcorequick.code.tex
INPUT c:/texlive/2024/texmf-dist/tex/generic/pgf/basiclayer/pgfcoreobjects.code.tex
INPUT c:/texlive/2024/texmf-dist/tex/generic/pgf/basiclayer/pgfcorepathprocessing.code.tex
INPUT c:/texlive/2024/texmf-dist/tex/generic/pgf/basiclayer/pgfcorearrows.code.tex
INPUT c:/texlive/2024/texmf-dist/tex/generic/pgf/basiclayer/pgfcoreshade.code.tex
INPUT c:/texlive/2024/texmf-dist/tex/generic/pgf/basiclayer/pgfcoreimage.code.tex
INPUT c:/texlive/2024/texmf-dist/tex/generic/pgf/basiclayer/pgfcoreexternal.code.tex
INPUT c:/texlive/2024/texmf-dist/tex/generic/pgf/basiclayer/pgfcorelayers.code.tex
INPUT c:/texlive/2024/texmf-dist/tex/generic/pgf/basiclayer/pgfcoretransparency.code.tex
INPUT c:/texlive/2024/texmf-dist/tex/generic/pgf/basiclayer/pgfcorepatterns.code.tex
INPUT c:/texlive/2024/texmf-dist/tex/generic/pgf/basiclayer/pgfcorerdf.code.tex
INPUT c:/texlive/2024/texmf-dist/tex/generic/pgf/modules/pgfmoduleshapes.code.tex
INPUT c:/texlive/2024/texmf-dist/tex/generic/pgf/modules/pgfmoduleplot.code.tex
INPUT c:/texlive/2024/texmf-dist/tex/latex/pgf/compatibility/pgfcomp-version-0-65.sty
INPUT c:/texlive/2024/texmf-dist/tex/latex/pgf/compatibility/pgfcomp-version-0-65.sty
INPUT c:/texlive/2024/texmf-dist/tex/latex/pgf/compatibility/pgfcomp-version-1-18.sty
INPUT c:/texlive/2024/texmf-dist/tex/latex/pgf/compatibility/pgfcomp-version-1-18.sty
INPUT c:/texlive/2024/texmf-dist/tex/latex/pgf/utilities/pgffor.sty
INPUT c:/texlive/2024/texmf-dist/tex/latex/pgf/utilities/pgffor.sty
INPUT c:/texlive/2024/texmf-dist/tex/latex/pgf/utilities/pgfkeys.sty
INPUT c:/texlive/2024/texmf-dist/tex/latex/pgf/utilities/pgfkeys.sty
INPUT c:/texlive/2024/texmf-dist/tex/generic/pgf/utilities/pgfkeys.code.tex
INPUT c:/texlive/2024/texmf-dist/tex/generic/pgf/utilities/pgfkeys.code.tex
INPUT c:/texlive/2024/texmf-dist/tex/generic/pgf/utilities/pgfkeys.code.tex
INPUT c:/texlive/2024/texmf-dist/tex/latex/pgf/math/pgfmath.sty
INPUT c:/texlive/2024/texmf-dist/tex/latex/pgf/math/pgfmath.sty
INPUT c:/texlive/2024/texmf-dist/tex/generic/pgf/math/pgfmath.code.tex
INPUT c:/texlive/2024/texmf-dist/tex/generic/pgf/math/pgfmath.code.tex
INPUT c:/texlive/2024/texmf-dist/tex/generic/pgf/math/pgfmath.code.tex
INPUT c:/texlive/2024/texmf-dist/tex/generic/pgf/utilities/pgffor.code.tex
INPUT c:/texlive/2024/texmf-dist/tex/generic/pgf/utilities/pgffor.code.tex
INPUT c:/texlive/2024/texmf-dist/tex/generic/pgf/utilities/pgffor.code.tex
INPUT c:/texlive/2024/texmf-dist/tex/generic/pgf/frontendlayer/tikz/tikz.code.tex
INPUT c:/texlive/2024/texmf-dist/tex/generic/pgf/frontendlayer/tikz/tikz.code.tex
INPUT c:/texlive/2024/texmf-dist/tex/generic/pgf/frontendlayer/tikz/tikz.code.tex
INPUT c:/texlive/2024/texmf-dist/tex/generic/pgf/libraries/pgflibraryplothandlers.code.tex
INPUT c:/texlive/2024/texmf-dist/tex/generic/pgf/libraries/pgflibraryplothandlers.code.tex
INPUT c:/texlive/2024/texmf-dist/tex/generic/pgf/modules/pgfmodulematrix.code.tex
INPUT c:/texlive/2024/texmf-dist/tex/generic/pgf/frontendlayer/tikz/libraries/tikzlibrarytopaths.code.tex
INPUT c:/texlive/2024/texmf-dist/tex/generic/pgf/frontendlayer/tikz/libraries/tikzlibrarytopaths.code.tex
INPUT c:/texlive/2024/texmf-dist/tex/latex/refcount/refcount.sty
INPUT c:/texlive/2024/texmf-dist/tex/latex/refcount/refcount.sty
INPUT c:/texlive/2024/texmf-dist/tex/latex/changepage/changepage.sty
INPUT c:/texlive/2024/texmf-dist/tex/latex/changepage/changepage.sty
INPUT c:/texlive/2024/texmf-dist/tex/latex/frankenstein/attrib.sty
INPUT c:/texlive/2024/texmf-dist/tex/latex/frankenstein/attrib.sty
INPUT c:/texlive/2024/texmf-dist/tex/latex/frankenstein/moredefs.sty
INPUT c:/texlive/2024/texmf-dist/tex/latex/frankenstein/moredefs.sty
INPUT c:/texlive/2024/texmf-dist/tex/latex/was/upgreek.sty
INPUT c:/texlive/2024/texmf-dist/tex/latex/was/upgreek.sty
INPUT c:/texlive/2024/texmf-dist/tex/latex/tools/tabularx.sty
INPUT c:/texlive/2024/texmf-dist/tex/latex/tools/tabularx.sty
INPUT c:/texlive/2024/texmf-dist/tex/latex/pbox/pbox.sty
INPUT c:/texlive/2024/texmf-dist/tex/latex/pbox/pbox.sty
INPUT c:/texlive/2024/texmf-dist/tex/latex/ragged2e/ragged2e.sty
INPUT c:/texlive/2024/texmf-dist/tex/latex/ragged2e/ragged2e.sty
INPUT c:/texlive/2024/texmf-dist/tex/latex/tocloft/tocloft.sty
INPUT c:/texlive/2024/texmf-dist/tex/latex/tocloft/tocloft.sty
INPUT c:/texlive/2024/texmf-dist/tex/latex/marginnote/marginnote.sty
INPUT c:/texlive/2024/texmf-dist/tex/latex/marginnote/marginnote.sty
INPUT c:/texlive/2024/texmf-dist/tex/latex/marginfix/marginfix.sty
INPUT c:/texlive/2024/texmf-dist/tex/latex/marginfix/marginfix.sty
INPUT c:/texlive/2024/texmf-dist/tex/latex/enotez/enotez.sty
INPUT c:/texlive/2024/texmf-dist/tex/latex/enotez/enotez.sty
INPUT c:/texlive/2024/texmf-dist/tex/latex/l3kernel/expl3.sty
INPUT c:/texlive/2024/texmf-dist/tex/latex/l3kernel/expl3.sty
INPUT c:/texlive/2024/texmf-dist/tex/latex/l3backend/l3backend-pdftex.def
INPUT c:/texlive/2024/texmf-dist/tex/latex/l3backend/l3backend-pdftex.def
INPUT c:/texlive/2024/texmf-dist/tex/latex/l3packages/xparse/xparse.sty
INPUT c:/texlive/2024/texmf-dist/tex/latex/l3packages/xparse/xparse.sty
INPUT c:/texlive/2024/texmf-dist/tex/latex/l3packages/l3keys2e/l3keys2e.sty
INPUT c:/texlive/2024/texmf-dist/tex/latex/l3packages/l3keys2e/l3keys2e.sty
INPUT c:/texlive/2024/texmf-dist/tex/latex/l3packages/xtemplate/xtemplate.sty
INPUT c:/texlive/2024/texmf-dist/tex/latex/l3packages/xtemplate/xtemplate.sty
INPUT c:/texlive/2024/texmf-dist/tex/latex/translations/translations.sty
INPUT c:/texlive/2024/texmf-dist/tex/latex/translations/translations.sty
INPUT c:/texlive/2024/texmf-dist/tex/generic/xstring/xstring.sty
INPUT c:/texlive/2024/texmf-dist/tex/generic/xstring/xstring.sty
INPUT c:/texlive/2024/texmf-dist/tex/generic/xstring/xstring.tex
INPUT ./Definitions/journalnames.tex
INPUT ./Definitions/journalnames.tex
INPUT ./Definitions/journalnames.tex
INPUT ./Definitions/journalnames.tex
INPUT Definitions/journalnames.tex
INPUT c:/texlive/2024/texmf-dist/tex/latex/amscls/amsthm.sty
INPUT c:/texlive/2024/texmf-dist/tex/latex/amscls/amsthm.sty
INPUT c:/texlive/2024/texmf-dist/tex/latex/natbib/natbib.sty
INPUT c:/texlive/2024/texmf-dist/tex/latex/natbib/natbib.sty
INPUT c:/texlive/2024/texmf-dist/tex/latex/koma-script/scrextend.sty
INPUT c:/texlive/2024/texmf-dist/tex/latex/koma-script/scrextend.sty
INPUT c:/texlive/2024/texmf-dist/tex/latex/koma-script/scrkbase.sty
INPUT c:/texlive/2024/texmf-dist/tex/latex/koma-script/scrkbase.sty
INPUT c:/texlive/2024/texmf-dist/tex/latex/koma-script/scrbase.sty
INPUT c:/texlive/2024/texmf-dist/tex/latex/koma-script/scrbase.sty
INPUT c:/texlive/2024/texmf-dist/tex/latex/koma-script/scrlfile.sty
INPUT c:/texlive/2024/texmf-dist/tex/latex/koma-script/scrlfile.sty
INPUT c:/texlive/2024/texmf-dist/tex/latex/koma-script/scrlfile-hook.sty
INPUT c:/texlive/2024/texmf-dist/tex/latex/koma-script/scrlfile-hook.sty
INPUT c:/texlive/2024/texmf-dist/tex/latex/koma-script/scrlogo.sty
INPUT c:/texlive/2024/texmf-dist/tex/latex/koma-script/scrlogo.sty
INPUT c:/texlive/2024/texmf-dist/tex/latex/footmisc/footmisc.sty
INPUT c:/texlive/2024/texmf-dist/tex/latex/url/url.sty
INPUT c:/texlive/2024/texmf-dist/tex/latex/url/url.sty
INPUT c:/texlive/2024/texmf-dist/tex/latex/geometry/geometry.sty
INPUT c:/texlive/2024/texmf-dist/tex/latex/geometry/geometry.sty
INPUT c:/texlive/2024/texmf-dist/tex/generic/iftex/ifvtex.sty
INPUT c:/texlive/2024/texmf-dist/tex/generic/iftex/ifvtex.sty
INPUT c:/texlive/2024/texmf-dist/tex/latex/newfloat/newfloat.sty
INPUT c:/texlive/2024/texmf-dist/tex/latex/newfloat/newfloat.sty
INPUT c:/texlive/2024/texmf-dist/tex/latex/caption/caption.sty
INPUT c:/texlive/2024/texmf-dist/tex/latex/caption/caption.sty
INPUT c:/texlive/2024/texmf-dist/tex/latex/caption/caption3.sty
INPUT c:/texlive/2024/texmf-dist/tex/latex/caption/caption3.sty
INPUT c:/texlive/2024/texmf-dist/tex/latex/seqsplit/seqsplit.sty
INPUT c:/texlive/2024/texmf-dist/tex/latex/seqsplit/seqsplit.sty
INPUT c:/texlive/2024/texmf-dist/tex/latex/hyperref/hyperref.sty
INPUT c:/texlive/2024/texmf-dist/tex/latex/hyperref/hyperref.sty
INPUT c:/texlive/2024/texmf-dist/tex/generic/pdfescape/pdfescape.sty
INPUT c:/texlive/2024/texmf-dist/tex/generic/pdfescape/pdfescape.sty
INPUT c:/texlive/2024/texmf-dist/tex/latex/hycolor/hycolor.sty
INPUT c:/texlive/2024/texmf-dist/tex/latex/hycolor/hycolor.sty
INPUT c:/texlive/2024/texmf-dist/tex/latex/hyperref/nameref.sty
INPUT c:/texlive/2024/texmf-dist/tex/latex/hyperref/nameref.sty
INPUT c:/texlive/2024/texmf-dist/tex/generic/gettitlestring/gettitlestring.sty
INPUT c:/texlive/2024/texmf-dist/tex/generic/gettitlestring/gettitlestring.sty
INPUT c:/texlive/2024/texmf-dist/tex/generic/stringenc/stringenc.sty
INPUT c:/texlive/2024/texmf-dist/tex/generic/stringenc/stringenc.sty
INPUT c:/texlive/2024/texmf-dist/tex/latex/hyperref/pd1enc.def
INPUT c:/texlive/2024/texmf-dist/tex/latex/hyperref/pd1enc.def
INPUT c:/texlive/2024/texmf-dist/tex/latex/hyperref/pd1enc.def
INPUT c:/texlive/2024/texmf-dist/tex/generic/intcalc/intcalc.sty
INPUT c:/texlive/2024/texmf-dist/tex/generic/intcalc/intcalc.sty
INPUT c:/texlive/2024/texmf-dist/tex/latex/hyperref/puenc.def
INPUT c:/texlive/2024/texmf-dist/tex/latex/hyperref/puenc.def
INPUT c:/texlive/2024/texmf-dist/tex/latex/hyperref/puenc.def
INPUT c:/texlive/2024/texmf-dist/tex/generic/bitset/bitset.sty
INPUT c:/texlive/2024/texmf-dist/tex/generic/bitset/bitset.sty
INPUT c:/texlive/2024/texmf-dist/tex/generic/bigintcalc/bigintcalc.sty
INPUT c:/texlive/2024/texmf-dist/tex/generic/bigintcalc/bigintcalc.sty
INPUT c:/texlive/2024/texmf-dist/tex/generic/atbegshi/atbegshi.sty
INPUT c:/texlive/2024/texmf-dist/tex/latex/base/atbegshi-ltx.sty
INPUT c:/texlive/2024/texmf-dist/tex/latex/base/atbegshi-ltx.sty
INPUT c:/texlive/2024/texmf-dist/tex/latex/hyperref/hpdftex.def
INPUT c:/texlive/2024/texmf-dist/tex/latex/hyperref/hpdftex.def
INPUT c:/texlive/2024/texmf-dist/tex/latex/hyperref/hpdftex.def
INPUT c:/texlive/2024/texmf-dist/tex/latex/atveryend/atveryend.sty
INPUT c:/texlive/2024/texmf-dist/tex/latex/base/atveryend-ltx.sty
INPUT c:/texlive/2024/texmf-dist/tex/latex/base/atveryend-ltx.sty
INPUT c:/texlive/2024/texmf-dist/tex/latex/rerunfilecheck/rerunfilecheck.sty
INPUT c:/texlive/2024/texmf-dist/tex/latex/rerunfilecheck/rerunfilecheck.sty
INPUT c:/texlive/2024/texmf-dist/tex/generic/uniquecounter/uniquecounter.sty
INPUT c:/texlive/2024/texmf-dist/tex/generic/uniquecounter/uniquecounter.sty
INPUT c:/texlive/2024/texmf-dist/tex/latex/cleveref/cleveref.sty
INPUT c:/texlive/2024/texmf-dist/tex/latex/cleveref/cleveref.sty
INPUT c:/texlive/2024/texmf-dist/tex/latex/psnfss/t1ppl.fd
INPUT c:/texlive/2024/texmf-dist/tex/latex/psnfss/t1ppl.fd
INPUT c:/texlive/2024/texmf-dist/tex/latex/psnfss/t1ppl.fd
INPUT c:/texlive/2024/texmf-dist/fonts/tfm/adobe/palatino/pplr8t.tfm
INPUT ./supplementary.aux
INPUT ./supplementary.aux
INPUT supplementary.aux
OUTPUT supplementary.aux
INPUT c:/texlive/2024/texmf-dist/tex/context/base/mkii/supp-pdf.mkii
INPUT c:/texlive/2024/texmf-dist/tex/context/base/mkii/supp-pdf.mkii
INPUT c:/texlive/2024/texmf-dist/tex/context/base/mkii/supp-pdf.mkii
INPUT c:/texlive/2024/texmf-dist/tex/latex/microtype/mt-ppl.cfg
INPUT c:/texlive/2024/texmf-dist/tex/latex/microtype/mt-ppl.cfg
INPUT c:/texlive/2024/texmf-dist/tex/latex/microtype/mt-ppl.cfg
INPUT c:/texlive/2024/texmf-dist/tex/latex/translations/translations-basic-dictionary-english.trsl
INPUT c:/texlive/2024/texmf-dist/tex/latex/translations/translations-basic-dictionary-english.trsl
INPUT c:/texlive/2024/texmf-dist/tex/latex/translations/translations-basic-dictionary-english.trsl
INPUT ./supplementary.out
INPUT ./supplementary.out
INPUT supplementary.out
INPUT supplementary.out
OUTPUT supplementary.pdf
INPUT ./supplementary.out
INPUT ./supplementary.out
OUTPUT supplementary.out
INPUT c:/texlive/2024/texmf-dist/tex/latex/psnfss/ot1ppl.fd
INPUT c:/texlive/2024/texmf-dist/tex/latex/psnfss/ot1ppl.fd
INPUT c:/texlive/2024/texmf-dist/tex/latex/psnfss/ot1ppl.fd
INPUT c:/texlive/2024/texmf-dist/fonts/tfm/adobe/palatino/pplr7t.tfm
INPUT c:/texlive/2024/texmf-dist/fonts/tfm/adobe/palatino/pplr7t.tfm
INPUT c:/texlive/2024/texmf-dist/fonts/tfm/adobe/palatino/pplr7t.tfm
INPUT c:/texlive/2024/texmf-dist/tex/latex/psnfss/omlzplm.fd
INPUT c:/texlive/2024/texmf-dist/tex/latex/psnfss/omlzplm.fd
INPUT c:/texlive/2024/texmf-dist/tex/latex/psnfss/omlzplm.fd
INPUT c:/texlive/2024/texmf-dist/fonts/tfm/public/mathpazo/zplmr7m.tfm
INPUT c:/texlive/2024/texmf-dist/fonts/tfm/public/mathpazo/zplmr7m.tfm
INPUT c:/texlive/2024/texmf-dist/fonts/tfm/public/mathpazo/zplmr7m.tfm
INPUT c:/texlive/2024/texmf-dist/tex/latex/psnfss/omszplm.fd
INPUT c:/texlive/2024/texmf-dist/tex/latex/psnfss/omszplm.fd
INPUT c:/texlive/2024/texmf-dist/tex/latex/psnfss/omszplm.fd
INPUT c:/texlive/2024/texmf-dist/fonts/tfm/public/mathpazo/zplmr7y.tfm
INPUT c:/texlive/2024/texmf-dist/fonts/tfm/public/mathpazo/zplmr7y.tfm
INPUT c:/texlive/2024/texmf-dist/fonts/tfm/public/mathpazo/zplmr7y.tfm
INPUT c:/texlive/2024/texmf-dist/tex/latex/psnfss/omxzplm.fd
INPUT c:/texlive/2024/texmf-dist/tex/latex/psnfss/omxzplm.fd
INPUT c:/texlive/2024/texmf-dist/tex/latex/psnfss/omxzplm.fd
INPUT c:/texlive/2024/texmf-dist/fonts/tfm/public/mathpazo/zplmr7v.tfm
INPUT c:/texlive/2024/texmf-dist/fonts/tfm/public/mathpazo/zplmr7v.tfm
INPUT c:/texlive/2024/texmf-dist/fonts/tfm/public/mathpazo/zplmr7v.tfm
INPUT c:/texlive/2024/texmf-dist/fonts/tfm/public/amsfonts/symbols/msam10.tfm
INPUT c:/texlive/2024/texmf-dist/tex/latex/microtype/mt-msa.cfg
INPUT c:/texlive/2024/texmf-dist/tex/latex/microtype/mt-msa.cfg
INPUT c:/texlive/2024/texmf-dist/tex/latex/microtype/mt-msa.cfg
INPUT c:/texlive/2024/texmf-dist/fonts/tfm/public/amsfonts/symbols/msam10.tfm
INPUT c:/texlive/2024/texmf-dist/fonts/tfm/public/amsfonts/symbols/msam10.tfm
INPUT c:/texlive/2024/texmf-dist/fonts/tfm/public/amsfonts/symbols/msbm10.tfm
INPUT c:/texlive/2024/texmf-dist/tex/latex/microtype/mt-msb.cfg
INPUT c:/texlive/2024/texmf-dist/tex/latex/microtype/mt-msb.cfg
INPUT c:/texlive/2024/texmf-dist/tex/latex/microtype/mt-msb.cfg
INPUT c:/texlive/2024/texmf-dist/fonts/tfm/public/amsfonts/symbols/msbm10.tfm
INPUT c:/texlive/2024/texmf-dist/fonts/tfm/public/amsfonts/symbols/msbm10.tfm
INPUT c:/texlive/2024/texmf-dist/tex/latex/psnfss/ot1zplm.fd
INPUT c:/texlive/2024/texmf-dist/tex/latex/psnfss/ot1zplm.fd
INPUT c:/texlive/2024/texmf-dist/tex/latex/psnfss/ot1zplm.fd
INPUT c:/texlive/2024/texmf-dist/fonts/tfm/public/mathpazo/zplmr7t.tfm
INPUT c:/texlive/2024/texmf-dist/fonts/tfm/public/mathpazo/zplmr7t.tfm
INPUT c:/texlive/2024/texmf-dist/fonts/tfm/public/mathpazo/zplmr7t.tfm
INPUT c:/texlive/2024/texmf-dist/fonts/tfm/public/amsfonts/euler/eurm10.tfm
INPUT c:/texlive/2024/texmf-dist/tex/latex/microtype/mt-eur.cfg
INPUT c:/texlive/2024/texmf-dist/tex/latex/microtype/mt-eur.cfg
INPUT c:/texlive/2024/texmf-dist/tex/latex/microtype/mt-eur.cfg
INPUT c:/texlive/2024/texmf-dist/fonts/tfm/public/amsfonts/euler/eurm7.tfm
INPUT c:/texlive/2024/texmf-dist/fonts/tfm/public/amsfonts/euler/eurm7.tfm
INPUT c:/texlive/2024/texmf-dist/fonts/tfm/adobe/palatino/pplr8t.tfm
INPUT c:/texlive/2024/texmf-dist/fonts/tfm/adobe/palatino/pplb8t.tfm
INPUT c:/texlive/2024/texmf-dist/fonts/tfm/adobe/palatino/pplb8t.tfm
INPUT c:/texlive/2024/texmf-dist/fonts/tfm/adobe/palatino/pplr8t.tfm
INPUT c:/texlive/2024/texmf-dist/tex/latex/base/t1cmss.fd
INPUT c:/texlive/2024/texmf-dist/tex/latex/base/t1cmss.fd
INPUT c:/texlive/2024/texmf-dist/tex/latex/base/t1cmss.fd
INPUT c:/texlive/2024/texmf-dist/fonts/tfm/jknappen/ec/ecss0800.tfm
INPUT c:/texlive/2024/texmf-dist/fonts/tfm/adobe/palatino/pplr8t.tfm
INPUT c:/texlive/2024/texmf-dist/fonts/tfm/adobe/palatino/pplri8t.tfm
INPUT c:/texlive/2024/texmf-dist/fonts/vf/adobe/palatino/pplr8t.vf
INPUT c:/texlive/2024/texmf-dist/fonts/tfm/adobe/palatino/pplr8r.tfm
INPUT c:/texlive/2024/texmf-var/fonts/map/pdftex/updmap/pdftex.map
INPUT c:/texlive/2024/texmf-dist/fonts/enc/dvips/base/8r.enc
INPUT c:/texlive/2024/texmf-dist/fonts/vf/adobe/palatino/pplri8t.vf
INPUT c:/texlive/2024/texmf-dist/fonts/tfm/adobe/palatino/pplri8r.tfm
INPUT c:/texlive/2024/texmf-dist/fonts/vf/adobe/palatino/pplb8t.vf
INPUT c:/texlive/2024/texmf-dist/fonts/tfm/adobe/palatino/pplb8r.tfm
INPUT c:/texlive/2024/texmf-dist/fonts/vf/adobe/palatino/pplb8t.vf
INPUT c:/texlive/2024/texmf-dist/fonts/tfm/adobe/palatino/pplb8r.tfm
INPUT c:/texlive/2024/texmf-dist/fonts/vf/adobe/palatino/pplr8t.vf
INPUT c:/texlive/2024/texmf-dist/fonts/tfm/adobe/palatino/pplr8r.tfm
INPUT c:/texlive/2024/texmf-dist/fonts/enc/dvips/cm-super/cm-super-t1.enc
INPUT c:/texlive/2024/texmf-dist/fonts/tfm/adobe/palatino/pplb8t.tfm
INPUT c:/texlive/2024/texmf-dist/fonts/tfm/adobe/palatino/pplr8t.tfm
INPUT c:/texlive/2024/texmf-dist/fonts/tfm/adobe/palatino/pplr7t.tfm
INPUT c:/texlive/2024/texmf-dist/fonts/tfm/adobe/palatino/pplr7t.tfm
INPUT c:/texlive/2024/texmf-dist/fonts/tfm/adobe/palatino/pplr7t.tfm
INPUT c:/texlive/2024/texmf-dist/fonts/tfm/public/mathpazo/zplmr7m.tfm
INPUT c:/texlive/2024/texmf-dist/fonts/tfm/public/mathpazo/zplmr7m.tfm
INPUT c:/texlive/2024/texmf-dist/fonts/tfm/public/mathpazo/zplmr7m.tfm
INPUT c:/texlive/2024/texmf-dist/fonts/tfm/public/mathpazo/zplmr7y.tfm
INPUT c:/texlive/2024/texmf-dist/fonts/tfm/public/mathpazo/zplmr7y.tfm
INPUT c:/texlive/2024/texmf-dist/fonts/tfm/public/mathpazo/zplmr7y.tfm
INPUT c:/texlive/2024/texmf-dist/fonts/tfm/public/mathpazo/zplmr7v.tfm
INPUT c:/texlive/2024/texmf-dist/fonts/tfm/public/mathpazo/zplmr7v.tfm
INPUT c:/texlive/2024/texmf-dist/fonts/tfm/public/mathpazo/zplmr7v.tfm
INPUT c:/texlive/2024/texmf-dist/fonts/tfm/public/amsfonts/symbols/msam10.tfm
INPUT c:/texlive/2024/texmf-dist/fonts/tfm/public/amsfonts/symbols/msam10.tfm
INPUT c:/texlive/2024/texmf-dist/fonts/tfm/public/amsfonts/symbols/msam10.tfm
INPUT c:/texlive/2024/texmf-dist/fonts/tfm/public/amsfonts/symbols/msbm10.tfm
INPUT c:/texlive/2024/texmf-dist/fonts/tfm/public/amsfonts/symbols/msbm10.tfm
INPUT c:/texlive/2024/texmf-dist/fonts/tfm/public/amsfonts/symbols/msbm10.tfm
INPUT c:/texlive/2024/texmf-dist/fonts/tfm/public/mathpazo/zplmr7t.tfm
INPUT c:/texlive/2024/texmf-dist/fonts/tfm/public/mathpazo/zplmr7t.tfm
INPUT c:/texlive/2024/texmf-dist/fonts/tfm/public/mathpazo/zplmr7t.tfm
INPUT c:/texlive/2024/texmf-dist/fonts/tfm/public/amsfonts/euler/eurm10.tfm
INPUT c:/texlive/2024/texmf-dist/fonts/tfm/public/amsfonts/euler/eurm7.tfm
INPUT c:/texlive/2024/texmf-dist/fonts/tfm/public/amsfonts/euler/eurm5.tfm
INPUT c:/texlive/2024/texmf-dist/fonts/vf/adobe/palatino/pplb8t.vf
INPUT c:/texlive/2024/texmf-dist/fonts/tfm/adobe/palatino/pplb8r.tfm
INPUT c:/texlive/2024/texmf-dist/fonts/vf/adobe/palatino/pplr8t.vf
INPUT c:/texlive/2024/texmf-dist/fonts/tfm/adobe/palatino/pplr8r.tfm
INPUT c:/texlive/2024/texmf-dist/fonts/vf/public/mathpazo/zplmr7y.vf
INPUT c:/texlive/2024/texmf-dist/fonts/tfm/public/cm/cmsy10.tfm
INPUT c:/texlive/2024/texmf-dist/fonts/tfm/public/mathpazo/fplmr.tfm
INPUT ./Figures/OS_trimodal_intent_surgery.eps
INPUT ./Figures/OS_trimodal_intent_surgery.eps
INPUT ./Figures/OS_trimodal_intent_surgery.eps
INPUT ./Figures/OS_trimodal_intent_surgery.eps
INPUT ./Figures/OS_trimodal_intent_surgery.eps
INPUT ./Figures/OS_trimodal_intent_surgery-eps-converted-to.pdf
INPUT ./Figures/OS_trimodal_intent_surgery-eps-converted-to.pdf
INPUT ./Figures/OS_trimodal_intent_surgery.eps
INPUT ./Figures/OS_trimodal_intent_surgery-eps-converted-to.pdf
INPUT ./Figures/OS_trimodal_intent_surgery-eps-converted-to.pdf
INPUT ./Figures/OS_trimodal_intent_surgery-eps-converted-to.pdf
INPUT ./Figures/CSS_trimodal_intent_surgery.eps
INPUT ./Figures/CSS_trimodal_intent_surgery.eps
INPUT ./Figures/CSS_trimodal_intent_surgery.eps
INPUT ./Figures/CSS_trimodal_intent_surgery.eps
INPUT ./Figures/CSS_trimodal_intent_surgery.eps
INPUT ./Figures/CSS_trimodal_intent_surgery-eps-converted-to.pdf
INPUT ./Figures/CSS_trimodal_intent_surgery-eps-converted-to.pdf
INPUT ./Figures/CSS_trimodal_intent_surgery.eps
INPUT ./Figures/CSS_trimodal_intent_surgery-eps-converted-to.pdf
INPUT ./Figures/CSS_trimodal_intent_surgery-eps-converted-to.pdf
INPUT ./Figures/CSS_trimodal_intent_surgery-eps-converted-to.pdf
INPUT ./Figures/match_love_plot.eps
INPUT ./Figures/match_love_plot.eps
INPUT ./Figures/match_love_plot.eps
INPUT ./Figures/match_love_plot.eps
INPUT ./Figures/match_love_plot.eps
INPUT ./Figures/match_love_plot-eps-converted-to.pdf
INPUT ./Figures/match_love_plot-eps-converted-to.pdf
INPUT ./Figures/match_love_plot.eps
INPUT ./Figures/match_love_plot-eps-converted-to.pdf
INPUT ./Figures/match_love_plot-eps-converted-to.pdf
INPUT ./Figures/match_love_plot-eps-converted-to.pdf
INPUT ./Figures/match_absolute_love_plot.eps
INPUT ./Figures/match_absolute_love_plot.eps
INPUT ./Figures/match_absolute_love_plot.eps
INPUT ./Figures/match_absolute_love_plot.eps
INPUT ./Figures/match_absolute_love_plot.eps
INPUT ./Figures/match_absolute_love_plot-eps-converted-to.pdf
INPUT ./Figures/match_absolute_love_plot-eps-converted-to.pdf
INPUT ./Figures/match_absolute_love_plot.eps
INPUT ./Figures/match_absolute_love_plot-eps-converted-to.pdf
INPUT ./Figures/match_absolute_love_plot-eps-converted-to.pdf
INPUT ./Figures/match_absolute_love_plot-eps-converted-to.pdf
INPUT ./Figures/LRF_pooled.eps
INPUT ./Figures/LRF_pooled.eps
INPUT ./Figures/LRF_pooled.eps
INPUT ./Figures/LRF_pooled.eps
INPUT ./Figures/LRF_pooled.eps
INPUT ./Figures/LRF_pooled-eps-converted-to.pdf
INPUT ./Figures/LRF_pooled-eps-converted-to.pdf
INPUT ./Figures/LRF_pooled.eps
INPUT ./Figures/LRF_pooled-eps-converted-to.pdf
INPUT ./Figures/LRF_pooled-eps-converted-to.pdf
INPUT ./Figures/LRF_pooled-eps-converted-to.pdf
INPUT ./Figures/DMF_pooled.eps
INPUT ./Figures/DMF_pooled.eps
INPUT ./Figures/DMF_pooled.eps
INPUT ./Figures/DMF_pooled.eps
INPUT ./Figures/DMF_pooled.eps
INPUT ./Figures/DMF_pooled-eps-converted-to.pdf
INPUT ./Figures/DMF_pooled-eps-converted-to.pdf
INPUT ./Figures/DMF_pooled.eps
INPUT ./Figures/DMF_pooled-eps-converted-to.pdf
INPUT ./Figures/DMF_pooled-eps-converted-to.pdf
INPUT ./Figures/DMF_pooled-eps-converted-to.pdf
INPUT ./Figures/OS_pooled.eps
INPUT ./Figures/OS_pooled.eps
INPUT ./Figures/OS_pooled.eps
INPUT ./Figures/OS_pooled.eps
INPUT ./Figures/OS_pooled.eps
INPUT ./Figures/OS_pooled-eps-converted-to.pdf
INPUT ./Figures/OS_pooled-eps-converted-to.pdf
INPUT ./Figures/OS_pooled.eps
INPUT ./Figures/OS_pooled-eps-converted-to.pdf
INPUT ./Figures/OS_pooled-eps-converted-to.pdf
INPUT ./Figures/OS_pooled-eps-converted-to.pdf
INPUT ./Figures/CSS_pooled.eps
INPUT ./Figures/CSS_pooled.eps
INPUT ./Figures/CSS_pooled.eps
INPUT ./Figures/CSS_pooled.eps
INPUT ./Figures/CSS_pooled.eps
INPUT ./Figures/CSS_pooled-eps-converted-to.pdf
INPUT ./Figures/CSS_pooled-eps-converted-to.pdf
INPUT ./Figures/CSS_pooled.eps
INPUT ./Figures/CSS_pooled-eps-converted-to.pdf
INPUT ./Figures/CSS_pooled-eps-converted-to.pdf
INPUT ./Figures/CSS_pooled-eps-converted-to.pdf
INPUT supplementary.aux
INPUT ./supplementary.out
INPUT ./supplementary.out
INPUT c:/texlive/2024/texmf-dist/fonts/type1/public/amsfonts/cm/cmsy10.pfb
INPUT c:/texlive/2024/texmf-dist/fonts/type1/public/cm-super/sfss0800.pfb
INPUT c:/texlive/2024/texmf-dist/fonts/type1/urw/palatino/uplb8a.pfb
INPUT c:/texlive/2024/texmf-dist/fonts/type1/urw/palatino/uplr8a.pfb
INPUT c:/texlive/2024/texmf-dist/fonts/type1/urw/palatino/uplri8a.pfb
