# Supplementary material for: Definitive Chemoradiotherapy versus Trimodality Therapy for Locally Advanced Esophageal Adenocarcinoma: A Multi-Institutional Retrospective Cohort Study
Source: Cancers (Basel). 2024 Aug 15;16(16):2850. doi: 10.3390/cancers16162850 (PMC11353245; doi:10.3390/cancers16162850)
Supplement: Supplementary file 1 [file cancers-16-02850-s001.zip › supplementary.out]

\BOOKMARK [1][]{section.1}{\376\377\000A\000p\000p\000e\000n\000d\000i\000x\000\040\0001}{}% 1
\BOOKMARK [1][]{section.2}{\376\377\000A\000p\000p\000e\000n\000d\000i\000x\000\040\0002}{}% 2
