# Supplementary material for: Definitive Chemoradiotherapy versus Trimodality Therapy for Locally Advanced Esophageal Adenocarcinoma: A Multi-Institutional Retrospective Cohort Study
Source: Cancers (Basel). 2024 Aug 15;16(16):2850. doi: 10.3390/cancers16162850 (PMC11353245; doi:10.3390/cancers16162850)
Supplement: Supplementary file 1 [file cancers-16-02850-s001.zip › supplementary.tex]

%  LaTeX support: latex@mdpi.com 
%  For support, please attach all files needed for compiling as well as the log file, and specify your operating system, LaTeX version, and LaTeX editor.

%=================================================================
\documentclass[cancers,supfile,submit,pdftex,moreauthors]{Definitions/mdpi} 

\setlength\parindent{0pt}

%=================================================================
% MDPI internal commands - do not modify
\firstpage{1} 
\makeatletter 
\setcounter{page}{\@firstpage} 
\makeatother
\pubvolume{1}
\issuenum{1}
\articlenumber{0}
\pubyear{2024}
\copyrightyear{2024}
%\externaleditor{Academic Editor: Firstname Lastname}
\datereceived{ } 
\daterevised{ } % Comment out if no revised date
\dateaccepted{ } 
\datepublished{ } 
%\datecorrected{} % For corrected papers: "Corrected: XXX" date in the original paper.
%\dateretracted{} % For corrected papers: "Retracted: XXX" date in the original paper.
\hreflink{https://doi.org/} % If needed use \linebreak
%\doinum{}
%\pdfoutput=1 % Uncommented for upload to arXiv.org
%\CorrStatement{yes}  % For updates

% Full title of the paper (Capitalized)
\Title{Definitive Chemoradiotherapy versus Trimodality Therapy for Locally Advanced Esophageal Adenocarcinoma: A Multi-institutional Retrospective Cohort Study}

\begin{document}

\textbf{Table S1.} Mean baseline-imputed patient characteristics across all imputations, before and after matching. \\
\textbf{Figure S1.} Overall survival of patients intended for trimodality therapy by surgical status. \\
\textbf{Figure S2.} Cancer-specific survival of patients intended for trimodality therapy by surgical status. \\ 
\textbf{Figure S3.} Standardized differences for matched variables, before and after propensity score matching. \\
\textbf{Figure S4.} Absolute standardized differences for matched variables, before and after propensity score matching. \\
\textbf{Figure S5.} Propensity score-matched cumulative probability of local failure. \\
\textbf{Figure S6.} Propensity score-matched cumulative probability of distant metastatic failure. \\
\textbf{Figure S7.} Propensity score-matched overall~survival. \\
\textbf{Figure S8.} Propensity score-matched cancer-specific~survival.

\startlandscape

\section[\appendixname~\thesection]{Supplemental Tables}\label{sup_tables}

\begin{table}[H]
%\begin{sidewaystable}[htp] 
\setlength{\tabcolsep}{8.45mm}
\caption{Mean baseline-imputed patient characteristics across all imputations, before~and after~matching.}\label{tab:imputed_characteristics}
\newcolumntype{C}{>{\centering\arraybackslash}X}
\begin{tabularx}{\textheight}{@{\extracolsep\fill}lcccccc}
\cmidrule{1-7}
& \multicolumn{3}{@{}c@{}}{\textbf{Imputed, without~Matching}}& \multicolumn{3}{@{}c@{}}{\textbf{Imputed, after~Matching}} \\ 
\cmidrule{2-5} \cmidrule{5-7}%
& \textbf{TMT} & \textbf{Definitive CRT} & \textbf{Mean SMD} & \textbf{TMT} & \textbf{Definitive CRT} &\textbf{ Mean~SMD} \\
\textbf{Characteristic} & \textbf{(n = 435)} & \textbf{(n = 56)} & \textbf{(Mean ASMD)} & \textbf{(n = 168)} & \textbf{(n = 56)} & \textbf{(Mean ASMD)} \\ \cmidrule{1-5} \cmidrule{5-7}%
%\midrule
Age at diagnosis, years   &   &    \\
\quad Mean (SD) & 61.5 (9.4) & 65.0 (9.5) & 0.362 (0.362) & 64.7 (9.0) & 65.0 (9.5) & 0.028 (0.038) \\
Sex    &    &   &   &   \\
\quad Male & 381 (87.6\%) & 47 (83.9\%) & $-$0.100 (0.100) & 142.9 (85.1\%) & 47 (83.9\%) & $-$0.031 (0.044) \\
\quad Female & 54 (12.4\%) & 9 (16.1\%) & 0.100 (0.100) & 25.1 (14.9\%) & 9 (16.1\%) & 0.031 (0.044)\\
AJCC 8th edition stage    &   &   &   \\
\quad II & 25 (5.7\%) & 7 (12.5\%) & 0.204 (0.204) & 18.8 (11.2\%) & 7 (12.5\%) & 0.040 (0.041) \\
\quad III & 253 (58.2\%) & 24 (42.9\%) & $-$0.309 ($-$0.309) & 73.1 (43.5\%) & 24 (42.9\%) & $-$0.013 (0.035) \\
\quad II or III (no EUS) & 92 (21.1\%) & 6 (10.7\%) & $-$0.337 ($-$0.337) & 18.8 (11.2\%) & 6 (10.7\%) & $-$0.016 (0.043) \\
\quad IVA & 65 (14.9\%) & 19 (33.9\%) & 0.401 (0.401) & 57.3 (34.1\%) & 19 (33.9\%) & $-$0.003 (0.021) \\
Tumor length, centimeters    &   &    \\
\quad Mean (SD) & 5.60 (2.65) & 5.83 (3.28) & 0.071 (0.077) & 5.78 (2.83) & 5.83 (3.28) & 0.017 (0.035) \\
Charlson Comorbidity Index  & & &   \\
\quad Mean (SD) & 4.16 (1.32) & 4.70 (1.43) & 0.373 (0.373) & 4.68 (1.43) & 4.70 (1.43) & 0.016 (0.027) \\
ECOG performance status    &   &   &   \\
\quad Mean (SD) & 0.65 (0.60) & 0.76 (0.70) & 0.160 (0.160) & 0.75 (0.60) & 0.76 (0.70) & 0.027 (0.036) \\
\cmidrule{1-7}
\end{tabularx}

\begin{adjustwidth}{+\extralength}{0cm}
%\centering %% If there is a figure in wide page, please release command \centering

\footnotesize{Abbreviations: TMT, trimodality therapy; CRT, chemoradiotherapy; SMD, standardized (mean) difference; ASMD, absolute standardized (mean) difference.}
\end{adjustwidth}
\end{table}

\finishlandscape

\section[\appendixname~\thesection]{Supplemental Figures}\label{sup_figures}
%\setcounter{figure}{0}                       
%\renewcommand\thefigure{B\arabic{figure}}
\vspace{-12pt}
\begin{figure}[H]

%\centering
\includegraphics[width=1.0\textwidth]{Figures/OS_trimodal_intent_surgery.eps}
\caption{Overall survival of patients intended for trimodality therapy by surgical~status.}\label{fig:OS_surgery}
\end{figure}
\unskip

\begin{figure}[H]

%\centering
\includegraphics[width=1.0\textwidth]{Figures/CSS_trimodal_intent_surgery.eps}
\caption{Cancer-specific survival of patients intended for trimodality therapy by surgical~status.}\label{fig:CSS_surgery}
\end{figure}
\unskip

\begin{figure}[H]

%\centering
\includegraphics[width=1.0\textwidth]{Figures/match_love_plot.eps}
\caption{Standardized (mean) differences (SMDs) for matched variables, before~and after propensity score matching. Triangles and circles denote the mean SMD of the 30 imputed datasets before and after propensity score matching, respectively. Error bars denote the range of SMDs across all 30 imputed~datasets.}\label{fig:match_loveplot}
\end{figure}
\unskip

\begin{figure}[H]

%\centering
\includegraphics[width=1.0\textwidth]{Figures/match_absolute_love_plot.eps}
\caption{Absolute standardized (mean) differences (SMDs) for matched variables, before~and after propensity score matching. Triangles and circles denote the mean absolute SMD of the 30 imputed datasets before and after propensity score matching, respectively. Error bars denote the range of absolute SMDs across all 30 imputed~datasets.}\label{fig:match_abs_loveplot}
\end{figure}
\unskip

\begin{figure}[H]

%\centering
\hspace{-45pt}\includegraphics[width=1.0\textwidth]{Figures/LRF_pooled.eps}
\caption{Propensity score-matched cumulative probability of local~failure.}\label{fig:LRF_pooled}
\end{figure}
\unskip

\begin{figure}[H]

%\centering
\hspace{-45pt}\includegraphics[width=1.0\textwidth]{Figures/DMF_pooled.eps}
\caption{Propensity score-matched cumulative probability of distant metastatic~failure.}\label{fig:DMF_pooled}
\end{figure}
\unskip

\begin{figure}[H]

%\centering
\hspace{-45pt}\includegraphics[width=1.0\textwidth]{Figures/OS_pooled.eps}
\caption{Propensity score-matched overall~survival.}\label{fig:OS_pooled}
\end{figure}
\unskip

\begin{figure}[H]

%\centering
\hspace{-45pt}\includegraphics[width=1.0\textwidth]{Figures/CSS_pooled.eps}
\caption{Propensity score-matched cancer-specific~survival.}\label{fig:CSS_pooled}
\end{figure}
\end{document}
